# Supplementary material for: Arabidopsis ETHYLENE RESPONSE FACTOR 8 (ERF8) has dual functions in ABA signaling and immunity
Source: BMC Plant Biol. 2018 Sep 27;18:211. doi: 10.1186/s12870-018-1402-6 (PMC6161326; doi:10.1186/s12870-018-1402-6)
Supplement: Supplementary file 7 — Table S7. Differentially regulated genes in ERF8-OX plants 8 h after DEX treatment. (XLSX 789 kb) [file 12870_2018_1402_MOESM7_ESM.xlsx]

## Sheet: SI Table 1
Supplemental Table 1. Differentially regulated genes in ERF8-OX plants 8h after DEX treatment
Gene	logFC	P-value	Regulation	Gene Description
AT1G35910	13.1414	5.0709e-186	up	Haloacid dehalogenase-like hydrolase (HAD) superfamily protein
AT4G39610	13.1068	3.72982e-203	up	Protein of unknown function, DUF617
AT4G11340	12.9827	6.00111e-249	up	Disease resistance protein (TIR-NBS-LRR class) family
AT2G23270	12.9817	4.10384e-221	up
AT1G13310	12.9532	2.46584e-174	up	Endosomal targeting BRO1-like domain-containing protein
AT4G11655	12.6353	5.24616e-169	up	Uncharacterised protein family (UPF0497)
AT3G13610	12.5303	7.85904e-189	up	2-oxoglutarate (2OG) and Fe(II)-dependent oxygenase superfamily protein
AT1G22240	12.3216	4.90148e-184	up	pumilio 8
AT4G04480	12.1113	8.49242e-266	up
AT2G23830	12.1074	9.52813e-178	up	PapD-like superfamily protein
AT4G28460	12.063	2.70943e-170	up
AT1G51920	11.8489	7.25729e-144	up
AT4G05380	11.7963	7.33532e-137	up	P-loop containing nucleoside triphosphate hydrolases superfamily protein
AT3G51360	11.7692	1.12478e-112	up	Eukaryotic aspartyl protease family protein
AT2G18190	11.7421	1.18201e-251	up	P-loop containing nucleoside triphosphate hydrolases superfamily protein
AT1G30370	11.7328	2.41329e-217	up	alpha/beta-Hydrolases superfamily protein
AT5G01490	11.6984	1.16034e-126	up	cation exchanger 4
AT4G13890	11.6876	4.67313e-252	up	Pyridoxal phosphate (PLP)-dependent transferases superfamily protein
AT5G04010	11.6727	1.89486e-105	up	F-box family protein
AT1G08860	11.6711	3.1058e-86	up	Calcium-dependent phospholipid-binding Copine family protein
AT1G71390	11.6447	9.13354e-213	up	receptor like protein 11
AT1G13520	11.6006	1.20704e-254	up	Protein of unknown function (DUF1262)
AT3G12910	11.437	3.46275e-91	up	NAC (No Apical Meristem) domain transcriptional regulator superfamily protein
AT3G55150	11.4052	2.01563e-128	up	exocyst subunit exo70 family protein H1
AT4G21840	11.362	3.33023e-276	up	methionine sulfoxide reductase B8
AT5G66890	11.3316	2.12338e-104	up	Leucine-rich repeat (LRR) family protein
AT5G41250	11.3168	2.44593e-101	up	Exostosin family protein
AT1G04645	11.2919	3.96984e-87	up	Plant self-incompatibility protein S1 family
AT4G15417	11.2851	1.4982e-79	up	RNAse II-like 1
AT5G24940	11.2633	1.59261e-68	up	Protein phosphatase 2C family protein
AT2G29100	11.2484	9.28432e-245	up	glutamate receptor 2.9
AT2G24430	11.1886	5.56056e-110	up	NAC domain containing protein 38
AT2G31420	11.1332	2.27123e-81	up	Domain of unknown function (DUF313)
AT1G60380	11.1138	1.06571e-208	up	NAC (No Apical Meristem) domain transcriptional regulator superfamily protein
AT1G60970	11.0671	2.81461e-101	up	SNARE-like superfamily protein
AT5G07650	11.0497	6.11917e-106	up	Actin-binding FH2 protein
AT1G26380	11.0334	3.40408e-249	up	FAD-binding Berberine family protein
AT2G04070	10.9616	1.80868e-242	up	MATE efflux family protein
AT4G37290	10.9042	1.30372e-95	up
AT1G76430	10.8417	4.07652e-93	up	phosphate transporter 1;9
AT5G50300	10.8301	3.17861e-96	up	Xanthine/uracil permease family protein
AT4G11170	10.8175	7.69554767572215e-316	up	Disease resistance protein (TIR-NBS-LRR class) family
AT1G26410	10.8172	3.93573e-301	up	FAD-binding Berberine family protein
AT1G19250	10.7832	1.37674e-275	up	flavin-dependent monooxygenase 1
AT3G21520	10.7572	1.50252e-245	up	DUF679 domain membrane protein 1
AT1G32350	10.7075	5.18165e-255	up	alternative oxidase 1D
AT4G25190	10.7027	5.26644e-68	up	Family of unknown function (DUF566)
AT2G18660	10.6895	0	up	plant natriuretic peptide A
AT5G38250	10.6758	1.94468e-232	up	Protein kinase family protein
AT5G14490	10.6658	3.54506e-225	up	NAC domain containing protein 85
AT1G67980	10.6173	1.07819e-197	up	caffeoyl-CoA 3-O-methyltransferase
AT1G56060	10.5812	3.51279e-235	up
AT1G21240	10.58	0	up	wall associated kinase 3
AT4G28940	10.5796	4.25306e-69	up	Phosphorylase superfamily protein
AT1G66560	10.5497	1.29753e-68	up	WRKY DNA-binding protein 64
AT5G41280	10.5465	3.93783e-230	up	Receptor-like protein kinase-related family protein
AT4G09130	10.5177	1.10505e-82	up	RING/U-box superfamily protein
AT1G64870	10.4989	1.68075e-70	up
AT4G17160	10.4782	2.62965e-78	up	RAB GTPase homolog B1A
AT4G12735	10.4596	1.35374e-72	up
AT5G45240	10.4553	7.74854e-169	up	Disease resistance protein (TIR-NBS-LRR class)
AT3G28570	10.4529	9.50744e-70	up	P-loop containing nucleoside triphosphate hydrolases superfamily protein
AT3G09960	10.4455	3.33245e-139	up	Calcineurin-like metallo-phosphoesterase superfamily protein
AT2G40740	10.4406	7.12147e-211	up	WRKY DNA-binding protein 55
AT5G24110	10.426	0	up	WRKY DNA-binding protein 30
AT1G47890	10.4219	9.04307e-266	up	receptor like protein 7
AT2G21910	10.4217	1.35069e-236	up	cytochrome P450, family 96, subfamily A, polypeptide 5
AT5G64905	10.4187	2.55041e-117	up	elicitor peptide 3 precursor
AT5G40000	10.4131	1.93312e-185	up	P-loop containing nucleoside triphosphate hydrolases superfamily protein
AT4G28420	10.411	5.33224e-60	up	Tyrosine transaminase family protein
AT2G33080	10.3866	6.19264e-178	up	receptor like protein 28
AT4G18540	10.3741	0	up
AT4G26200	10.3417	2.73011e-245	up	1-amino-cyclopropane-1-carboxylate synthase 7
AT2G23260	10.3382	2.4811e-46	up	UDP-glucosyl transferase 84B1
AT3G45330	10.3353	3.01419e-222	up	Concanavalin A-like lectin protein kinase family protein
AT2G04040	10.3292	2.40971e-73	up	MATE efflux family protein
AT1G02580	10.3065	8.97958e-42	up	SET domain-containing protein
AT1G61130	10.2709	5.04868e-57	up	serine carboxypeptidase-like 32
AT3G03800	10.2623	2.40284e-159	up	syntaxin of plants 131
AT1G09080	10.2581	6.1114309445058e-313	up	Heat shock protein 70 (Hsp 70) family protein
AT4G21830	10.2547	3.90899e-213	up	methionine sulfoxide reductase B7
AT4G11480	10.2524	1.25744e-69	up	cysteine-rich RLK (RECEPTOR-like protein kinase) 32
AT5G62480	10.2322	1.14667e-252	up	glutathione S-transferase tau 9
AT1G68765	10.2292	1.48177e-66	up	Putative membrane lipoprotein
AT5G37490	10.221	4.92463e-262	up	ARM repeat superfamily protein
AT2G31425	10.2147	7.37982e-69	up	Plant invertase/pectin methylesterase inhibitor superfamily protein
AT1G33950	10.1876	3.83709e-50	up	Avirulence induced gene (AIG1) family protein
AT3G22510	10.1484	7.56858e-57	up	Pre-rRNA-processing protein TSR2, conserved region
AT5G01225	10.1393	3.08053e-60	up
AT1G36622	10.1185	6.74202e-188	up
AT1G05880	10.1162	1.76025e-177	up	RING/U-box superfamily protein
AT1G09935	10.0827	2.39487e-43	up	Phosphoglycerate mutase family protein
AT2G15220	10.0759	1.48273716362406e-313	up	Plant basic secretory protein (BSP) family protein
AT1G74650	10.0744	1.23892e-232	up	myb domain protein 31
AT1G05990	10.0145	7.72476e-46	up	EF hand calcium-binding protein family
AT1G76210	10.0144	2.24335e-61	up	Arabidopsis protein of unknown function (DUF241)
AT4G12270	10.0068	2.42064e-63	up	Copper amine oxidase family protein
AT2G45760	10.0034	1.51711e-218	up	BON association protein 2
AT3G01760	9.99805	1.09722e-139	up	Transmembrane amino acid transporter family protein
AT1G13480	9.96199	1.62323e-177	up	Protein of unknown function (DUF1262)
AT3G61300	9.95432	1.41048e-195	up	C2 calcium/lipid-binding plant phosphoribosyltransferase family protein
AT5G37420	9.95107	1.13703e-51	up	Family of unknown function (DUF577)
AT5G61070	9.94378	1.59921e-50	up	histone deacetylase of the RPD3/HDA1 superfamily 18
AT1G67220	9.88897	1.46297e-136	up	histone acetyltransferase of the CBP family 2
AT3G60470	9.87584	4.16405e-103	up	Plant protein of unknown function (DUF247)
AT3G03650	9.85758	4.12246e-207	up	Exostosin family protein
AT2G33070	9.83861	4.71041e-46	up	nitrile specifier protein 2
AT1G70170	9.79836	8.15139e-114	up	matrix metalloproteinase
AT1G30850	9.79567	5.30108e-147	up	root hair specific 4
AT5G22520	9.77902	3.54128e-187	up
AT4G11470	9.7788	8.23606e-256	up	cysteine-rich RLK (RECEPTOR-like protein kinase) 31
AT3G47210	9.77793	5.12185e-56	up	Plant protein of unknown function (DUF247)
AT1G74710	9.76929	1.33632e-238	up	ADC synthase superfamily protein
AT2G31335	9.75838	5.24466e-50	up
AT5G09876	9.73168	1.27342e-50	up
AT1G09540	9.71865	1.28141e-43	up	myb domain protein 61
AT1G52810	9.71695	3.32118e-49	up	2-oxoglutarate (2OG) and Fe(II)-dependent oxygenase superfamily protein
AT4G14368	9.71418	5.96574e-155	up	Regulator of chromosome condensation (RCC1) family protein
AT3G09940	9.68836	1.7637e-258	up	monodehydroascorbate reductase
AT5G17330	9.67905	7.15199e-226	up	glutamate decarboxylase
AT2G15370	9.67567	1.31556e-44	up	fucosyltransferase 5
AT5G11290	9.66595	2.11159e-49	up	Plant protein of unknown function (DUF247)
AT2G44010	9.66422	6.0564e-52	up
AT1G64930	9.6545	2.18847e-48	up	cytochrome P450, family 87, subfamily A, polypeptide 7
AT2G26410	9.642	3.10549e-52	up	IQ-domain 4
AT2G21900	9.63698	2.16133e-50	up	WRKY DNA-binding protein 59
AT3G57950	9.62316	1.63314e-225	up
AT4G08555	9.60233	4.3213e-189	up
AT3G55700	9.59595	2.17071e-234	up	UDP-Glycosyltransferase superfamily protein
AT1G13530	9.59207	4.66986e-103	up	Protein of unknown function (DUF1262)
AT5G13320	9.5845	8.1432e-67	up	Auxin-responsive GH3 family protein
AT2G44890	9.57685	2.00385e-29	up	cytochrome P450, family 704, subfamily A, polypeptide 1
AT4G25200	9.55639	1.36817e-121	up	mitochondrion-localized small heat shock protein 23.6
AT1G79680	9.55577	3.46782e-291	up	WALL ASSOCIATED KINASE (WAK)-LIKE 10
AT1G44130	9.5538	5.75032e-203	up	Eukaryotic aspartyl protease family protein
AT4G04500	9.55055	9.70308e-245	up	cysteine-rich RLK (RECEPTOR-like protein kinase) 37
AT4G08620	9.55024	3.66901e-40	up	sulphate transporter 1;1
AT1G42980	9.52931	3.16855e-48	up	Actin-binding FH2 (formin homology 2) family protein
AT2G25440	9.52087	4.3323e-83	up	receptor like protein 20
AT4G15400	9.51113	6.36363e-161	up	HXXXD-type acyl-transferase family protein
AT4G37710	9.50584	5.14162e-41	up	VQ motif-containing protein
AT3G50200	9.48539	5.63012e-48	up	Plant protein of unknown function (DUF247)
AT4G10720	9.47966	1.31231e-44	up	Ankyrin repeat family protein
AT1G01680	9.46832	5.00327729070506e-313	up	plant U-box 54
AT1G68320	9.46262	3.49267e-43	up	myb domain protein 62
AT5G38900	9.45495	2.03919e-223	up	Thioredoxin superfamily protein
AT3G01175	9.44799	3.8578e-29	up	Protein of unknown function (DUF1666)
AT2G45550	9.44611	1.42394e-88	up	cytochrome P450, family 76, subfamily C, polypeptide 4
AT2G14290	9.43719	3.75257e-86	up	F-box family protein with a domain of unknown function (DUF295)
AT3G09280	9.42487	1.62105e-114	up
AT3G24210	9.41673	3.56591e-26	up	Ankyrin repeat family protein
AT3G28580	9.40853	4.49584e-237	up	P-loop containing nucleoside triphosphate hydrolases superfamily protein
AT5G37320	9.39451	2.82519e-32	up	Protein of unknown function (DUF674)
AT2G03290	9.39129	1.58565e-42	up	emp24/gp25L/p24 family/GOLD family protein
AT5G60740	9.3894	3.31819e-31	up	ABC transporter family protein
AT2G02340	9.37746	1.19455e-147	up	phloem protein 2-B8
AT2G04050	9.37486	1.93929e-207	up	MATE efflux family protein
AT4G04540	9.36074	2.41646e-152	up	cysteine-rich RLK (RECEPTOR-like protein kinase) 39
AT5G02780	9.35498	1.28035e-203	up	glutathione transferase lambda 1
AT5G39390	9.35494	1.8814e-44	up	Leucine-rich repeat protein kinase family protein
AT4G30430	9.34287	5.61033e-207	up	tetraspanin9
AT5G39820	9.33305	1.05201e-172	up	NAC domain containing protein 94
AT1G61440	9.33213	8.2268e-62	up	S-locus lectin protein kinase family protein
AT4G04510	9.32576	2.56408e-231	up	cysteine-rich RLK (RECEPTOR-like protein kinase) 38
AT2G42460	9.32237	4.21019e-33	up	TRAF-like family protein
AT2G36190	9.30895	9.92518e-42	up	cell wall invertase 4
AT5G46960	9.29927	1.42784e-24	up	Plant invertase/pectin methylesterase inhibitor superfamily protein
AT2G03040	9.29626	7.74479e-39	up	emp24/gp25L/p24 family/GOLD family protein
AT4G09300	9.29457	1.06471e-27	up	LisH and RanBPM domains containing protein
AT3G24900	9.26082	5.86480534408717e-312	up	receptor like protein 39
AT1G27820	9.24498	6.1269e-40	up	Polynucleotidyl transferase, ribonuclease H-like superfamily protein
AT1G14080	9.23182	3.38741e-121	up	fucosyltransferase 6
AT2G42480	9.21259	2.15332e-193	up	TRAF-like family protein
AT5G22530	9.20893	3.59053e-136	up
AT1G03660	9.20578	7.74457e-143	up	Ankyrin-repeat containing protein
AT2G36020	9.19794	3.4203e-147	up	HVA22-like protein J
AT1G32910	9.17749	2.71663e-36	up	HXXXD-type acyl-transferase family protein
AT3G47050	9.16987	1.42005e-40	up	Glycosyl hydrolase family protein
AT5G11140	9.15818	6.20788e-140	up	Arabidopsis phospholipase-like protein (PEARLI 4) family
AT2G18193	9.14798	0	up	P-loop containing nucleoside triphosphate hydrolases superfamily protein
AT3G13433	9.14439	1.23355e-34	up
AT5G63225	9.13299	5.73899e-76	up	Carbohydrate-binding X8 domain superfamily protein
AT4G17660	9.13228	2.22239e-226	up	Protein kinase superfamily protein
AT2G44790	9.11981	3.77236e-142	up	uclacyanin 2
AT5G44990	9.1044	7.73433e-135	up	Glutathione S-transferase family protein
AT5G01550	9.09166	5.27552e-274	up	lectin receptor kinase a4.1
AT1G57560	9.08979	1.35849e-187	up	myb domain protein 50
AT3G46690	9.08603	1.65203e-86	up	UDP-Glycosyltransferase superfamily protein
AT5G40990	9.08432	3.01147e-92	up	GDSL lipase 1
AT3G05770	9.07295	4.63922e-28	up
AT3G54520	9.0672	3.38764e-34	up
AT1G24430	9.05025	3.05881e-33	up	HXXXD-type acyl-transferase family protein
AT1G53625	9.0351	1.44417e-170	up
AT5G36970	9.0331	3.47268e-22	up	NDR1/HIN1-like 25
AT3G53150	9.02963	3.33339e-254	up	UDP-glucosyl transferase 73D1
AT5G48110	9.02946	2.49644e-36	up	Terpenoid cyclases/Protein prenyltransferases superfamily protein
AT2G24285	9.01789	1.87428e-33	up
AT1G05330	9.01657	4.25651e-33	up
AT1G28480	9.01655	5.2851e-260	up	Thioredoxin superfamily protein
AT2G26400	8.98914	7.1359e-192	up	acireductone dioxygenase 3
AT2G24740	8.97493	1.49952e-30	up	SET domain group 21
AT5G24540	8.97319	9.16918e-157	up	beta glucosidase 31
AT5G55150	8.96898	2.31845e-122	up	Protein of unknown function (DUF295)
AT5G14330	8.96872	2.22526e-34	up
AT1G36640	8.93357	1.63304e-35	up
AT1G17615	8.93071	2.42905e-74	up	Disease resistance protein (TIR-NBS class)
AT3G13432	8.92897	5.82475e-35	up
AT5G42830	8.92768	6.40926e-245	up	HXXXD-type acyl-transferase family protein
AT2G02310	8.90625	7.01476e-150	up	phloem protein 2-B6
AT5G55270	8.90625	8.47675e-229	up	Protein of unknown function (DUF295)
AT5G25320	8.8964	2.50387e-33	up	ACT-like superfamily protein
AT5G11360	8.88428	1.60689e-28	up	Interleukin-1 receptor-associated kinase 4 protein
AT5G56960	8.8842	3.69363e-183	up	basic helix-loop-helix (bHLH) DNA-binding family protein
AT5G66780	8.88212	4.54297e-32	up
AT3G13950	8.88161	6.65186e-189	up
AT3G18250	8.87707	1.11593e-198	up	Putative membrane lipoprotein
AT1G09380	8.86434	1.54486e-20	up	nodulin MtN21 /EamA-like transporter family protein
AT1G26390	8.85285	5.08978e-52	up	FAD-binding Berberine family protein
AT1G20180	8.84878	3.62084e-135	up	Protein of unknown function (DUF677)
AT4G22030	8.84608	4.6058e-28	up	F-box family protein with a domain of unknown function (DUF295)
AT4G04490	8.83948	0	up	cysteine-rich RLK (RECEPTOR-like protein kinase) 36
AT2G34500	8.79374	1.26033e-144	up	cytochrome P450, family 710, subfamily A, polypeptide 1
AT5G63720	8.77829	8.67083e-33	up	kokopelli
AT1G78340	8.75832	3.11575e-179	up	glutathione S-transferase TAU 22
AT1G51913	8.7573	3.23682e-25	up
AT4G28000	8.73602	4.8053e-182	up	P-loop containing nucleoside triphosphate hydrolases superfamily protein
AT4G19970	8.72804	9.9522e-203	up
AT3G10590	8.71092	1.82253e-216	up	Duplicated homeodomain-like superfamily protein
AT1G51890	8.69916	5.2855e-214	up	Leucine-rich repeat protein kinase family protein
AT2G18680	8.69894	1.53651e-265	up
AT5G02490	8.69781	3.4813e-43	up	Heat shock protein 70 (Hsp 70) family protein
AT3G24220	8.68677	9.17373e-31	up	nine-cis-epoxycarotenoid dioxygenase 6
AT3G04220	8.62878	6.07337e-217	up	Disease resistance protein (TIR-NBS-LRR class) family
AT1G33320	8.61887	3.39326e-27	up	Pyridoxal phosphate (PLP)-dependent transferases superfamily protein
AT1G23810	8.6124	1.34533e-25	up	Paired amphipathic helix (PAH2) superfamily protein
AT4G31680	8.59216	5.2572e-26	up	Transcriptional factor B3 family protein
AT2G02320	8.5901	1.19776e-83	up	phloem protein 2-B7
AT5G45180	8.58661	1.08141e-58	up	Flavin-binding monooxygenase family protein
AT1G18980	8.57769	4.30887e-54	up	RmlC-like cupins superfamily protein
AT5G43650	8.56479	1.17634e-146	up	basic helix-loop-helix (bHLH) DNA-binding superfamily protein
AT1G79320	8.56472	1.82937e-21	up	metacaspase 6
AT5G15480	8.56198	6.69669e-115	up	C2H2-type zinc finger family protein
AT4G13230	8.56029	6.84658e-25	up	Late embryogenesis abundant protein (LEA) family protein
AT1G31040	8.53955	6.44684e-27	up	PLATZ transcription factor family protein
AT1G66360	8.5338	4.05824e-21	up	Calcium-dependent lipid-binding (CaLB domain) family protein
AT3G23240	8.52941	2.36956e-209	up	ethylene response factor 1
AT3G26440	8.52757	1.96296e-167	up	Protein of unknown function (DUF707)
AT5G55440	8.51732	1.17717e-23	up	Protein of unknown function (DUF295)
AT3G30842	8.51214	3.5802e-78	up	pleiotropic drug resistance 10
AT5G65980	8.49764	3.25207e-26	up	Auxin efflux carrier family protein
AT1G22420	8.49631	9.00821e-28	up	hydroxyproline-rich glycoprotein family protein
AT5G44460	8.49603	1.73088e-23	up	calmodulin like 43
AT1G10220	8.48642	1.54896e-90	up
AT3G19615	8.48597	4.05964e-27	up
AT3G48770	8.48592	9.77932e-217	up	DNA binding;ATP binding
AT2G48150	8.47617	3.99547e-23	up	glutathione peroxidase 4
AT1G03050	8.47031	1.93104e-26	up	ENTH/ANTH/VHS superfamily protein
AT3G25250	8.4703	5.17107e-189	up	AGC (cAMP-dependent, cGMP-dependent and protein kinase C) kinase family protein
AT1G43910	8.46398	1.80577e-279	up	P-loop containing nucleoside triphosphate hydrolases superfamily protein
AT4G23310	8.44763	4.62378e-187	up	cysteine-rich RLK (RECEPTOR-like protein kinase) 23
AT3G28510	8.44719	9.77488e-164	up	P-loop containing nucleoside triphosphate hydrolases superfamily protein
AT4G37900	8.43412	7.97759e-202	up	Protein of unknown function (duplicated DUF1399)
AT4G01180	8.4319	7.27053e-45	up	XH/XS domain-containing protein
AT5G40010	8.42829	1.19806e-195	up	AAA-ATPase 1
AT4G24310	8.41597	9.01077e-21	up	Protein of unknown function (DUF679)
AT1G23510	8.41208	3.96678e-20	up
AT4G31950	8.40673	1.62146e-19	up	cytochrome P450, family 82, subfamily C, polypeptide 3
AT1G29860	8.39926	4.93597e-24	up	WRKY DNA-binding protein 71
AT4G39830	8.39904	2.03141e-251	up	Cupredoxin superfamily protein
AT5G25260	8.37255	2.76588e-202	up	SPFH/Band 7/PHB domain-containing membrane-associated protein family
AT3G55790	8.37016	4.01018e-17	up
AT5G26630	8.3608	1.1291e-22	up	MADS-box transcription factor family protein
AT3G26830	8.35401	6.74647e-27	up	Cytochrome P450 superfamily protein
AT2G23190	8.35041	1.08417e-24	up	cytochrome P450, family 81, subfamily D, polypeptide 7
AT1G64920	8.34837	3.39084e-21	up	UDP-Glycosyltransferase superfamily protein
AT5G57820	8.33493	1.28308e-23	up	zinc ion binding
AT4G38560	8.33474	4.30128e-201	up	Arabidopsis phospholipase-like protein (PEARLI 4) family
AT3G22600	8.33447	2.04548e-85	up	Bifunctional inhibitor/lipid-transfer protein/seed storage 2S albumin superfamily protein
AT3G01600	8.3329	2.28096e-86	up	NAC domain containing protein 44
AT5G19880	8.32709	1.39927e-22	up	Peroxidase superfamily protein
AT5G64890	8.32218	3.98848e-49	up	elicitor peptide 2 precursor
AT4G39670	8.31831	6.64751e-169	up	Glycolipid transfer protein (GLTP) family protein
AT5G53230	8.31739	1.15348e-173	up	Protein of unknown function (DUF295)
AT1G27890	8.31376	2.22215e-101	up	Polynucleotidyl transferase, ribonuclease H-like superfamily protein
AT5G55780	8.31307	8.87106e-78	up	Cysteine/Histidine-rich C1 domain family protein
AT5G64810	8.30333	3.01232e-176	up	WRKY DNA-binding protein 51
AT2G32610	8.30268	1.3629e-59	up	cellulose synthase-like B1
AT1G20860	8.28769	2.08392e-85	up	phosphate transporter 1;8
AT3G01900	8.28209	1.14466e-21	up	cytochrome P450, family 94, subfamily B, polypeptide 2
AT3G55780	8.28052	2.44028e-24	up	Glycosyl hydrolase superfamily protein
AT3G02810	8.27879	6.65473e-68	up	Protein kinase superfamily protein
AT3G48640	8.27732	9.76045e-190	up
AT2G39490	8.27344	6.94885e-87	up	F-box family protein
AT5G24240	8.26555	1.09031e-10	up	Phosphatidylinositol 3- and 4-kinase ;Ubiquitin family protein
AT1G67856	8.25633	5.34973e-20	up	RING/U-box superfamily protein
AT4G03480	8.24865	5.97193e-20	up	Ankyrin repeat family protein
AT2G04515	8.24775	1.6749e-23	up
AT3G22620	8.22152	4.79292e-171	up	Bifunctional inhibitor/lipid-transfer protein/seed storage 2S albumin superfamily protein
AT3G03540	8.21584	5.97154e-24	up	non-specific phospholipase C5
AT3G09270	8.21577	1.83097e-168	up	glutathione S-transferase TAU 8
AT1G52315	8.20993	2.44122e-236	up	Regulator of Vps4 activity in the MVB pathway protein
AT1G44180	8.19795	2.79837e-20	up	Peptidase M20/M25/M40 family protein
AT4G28088	8.17184	9.48981e-24	up	Low temperature and salt responsive protein family
AT1G24650	8.16478	2.63605e-19	up	Leucine-rich repeat protein kinase family protein
AT5G44480	8.163	7.42991e-65	up	NAD(P)-binding Rossmann-fold superfamily protein
AT5G38350	8.15976	3.43585e-17	up	Disease resistance protein (NBS-LRR class) family
AT2G24370	8.15974	2.36902e-16	up	Protein kinase protein with adenine nucleotide alpha hydrolases-like domain
AT5G46295	8.13865	2.19301e-23	up
AT1G73810	8.13195	6.73058e-223	up	Core-2/I-branching beta-1,6-N-acetylglucosaminyltransferase family protein
AT5G55450	8.13016	6.07337e-217	up	Bifunctional inhibitor/lipid-transfer protein/seed storage 2S albumin superfamily protein
AT2G03770	8.12823	3.64685e-21	up	P-loop containing nucleoside triphosphate hydrolases superfamily protein
AT4G19810	8.10486	1.20709e-116	up	Glycosyl hydrolase family protein with chitinase insertion domain
AT5G18090	8.1012	4.70215e-93	up	AP2/B3-like transcriptional factor family protein
AT1G55790	8.0997	7.21892e-65	up	Domain of unknown function (DUF2431)
AT1G51670	8.09779	2.49283e-22	up
AT1G53660	8.09214	1.77085e-67	up	nodulin MtN21 /EamA-like transporter family protein
AT5G53240	8.08209	4.6895e-21	up	Protein of unknown function (DUF295)
AT2G47140	8.07514	6.35217e-89	up	NAD(P)-binding Rossmann-fold superfamily protein
AT1G11125	8.07147	2.80226e-19	up
AT1G14120	8.05948	1.05389e-12	up	2-oxoglutarate (2OG) and Fe(II)-dependent oxygenase superfamily protein
AT1G57630	8.05505	1.23851e-57	up	Toll-Interleukin-Resistance (TIR) domain family protein
AT3G60961	8.04312	2.96716e-20	up	P-loop containing nucleoside triphosphate hydrolases superfamily protein
AT1G60470	8.04194	4.47451e-36	up	galactinol synthase 4
AT5G65500	8.04092	3.03356e-70	up	U-box domain-containing protein kinase family protein
AT5G65600	8.03238	3.33662e-207	up	Concanavalin A-like lectin protein kinase family protein
AT5G12930	8.03006	3.79292e-242	up
AT5G44390	8.00993	2.94983e-177	up	FAD-binding Berberine family protein
AT1G57650	8.0074	1.86362e-171	up	ATP binding
AT1G52130	7.98528	2.49483e-15	up	Mannose-binding lectin superfamily protein
AT1G26420	7.98414	4.46737e-249	up	FAD-binding Berberine family protein
AT2G15490	7.9697	2.75519e-170	up	UDP-glycosyltransferase 73B4
AT5G45090	7.96713	2.9456e-32	up	phloem protein 2-A7
AT5G48400	7.95764	2.64404e-195	up	Glutamate receptor family protein
AT1G58300	7.95497	2.52876e-280	up	heme oxygenase 4
AT4G09120	7.93893	4.44713e-13	up	RING/U-box superfamily protein
AT1G53620	7.93277	3.43496e-37	up
AT3G50460	7.92564	2.08449e-65	up	homolog of RPW8 2
AT3G01513	7.9119	1.42265e-20	up
AT4G11890	7.90718	1.76394e-132	up	Protein kinase superfamily protein
AT5G55980	7.90278	4.75576e-14	up	serine-rich protein-related
AT3G25490	7.90102	5.44334e-16	up	Protein kinase family protein
AT1G66170	7.88807	2.18237e-18	up	RING/FYVE/PHD zinc finger superfamily protein
AT2G24210	7.88279	2.36932e-15	up	terpene synthase 10
AT5G26170	7.86428	2.6054e-190	up	WRKY DNA-binding protein 50
AT1G15520	7.85295	9.09343e-134	up	pleiotropic drug resistance 12
AT3G13600	7.85269	3.79506e-181	up	calmodulin-binding family protein
AT4G25845	7.84717	2.50041e-15	up
AT2G28570	7.83464	3.99631e-181	up
AT1G16420	7.83239	6.3417e-128	up	metacaspase 8
AT4G11070	7.82964	3.29115e-104	up	WRKY family transcription factor
AT3G28600	7.81659	3.40561e-71	up	P-loop containing nucleoside triphosphate hydrolases superfamily protein
AT1G09932	7.81195	1.38452e-265	up	Phosphoglycerate mutase family protein
AT5G22545	7.81088	3.57181e-47	up
AT5G39670	7.80578	2.44317e-156	up	Calcium-binding EF-hand family protein
AT4G13240	7.80532	2.71496e-98	up	RHO guanyl-nucleotide exchange factor 9
AT3G19940	7.79994	3.82054e-86	up	Major facilitator superfamily protein
AT4G40020	7.77139	1.20464e-141	up	Myosin heavy chain-related protein
AT1G32950	7.76587	1.93637e-143	up	Subtilase family protein
AT5G05300	7.76167	1.15193e-171	up
AT5G66640	7.7497	1.87929e-209	up	DA1-related protein 3
AT4G37780	7.74913	1.83901e-140	up	myb domain protein 87
AT1G01560	7.74462	1.98197e-166	up	MAP kinase 11
AT5G40030	7.70231	1.15217e-16	up	Protein kinase superfamily protein
AT5G19340	7.69819	2.68543e-38	up
AT4G13820	7.69342	1.61794e-228	up	Leucine-rich repeat (LRR) family protein
AT4G39030	7.69288	3.33813e-240	up	MATE efflux family protein
AT1G51330	7.6864	2.86415e-40	up	Serine protease inhibitor (SERPIN) family protein
AT3G59260	7.68156	2.9942e-17	up	pirin, putative
AT4G23140	7.67441	1.45133e-266	up	cysteine-rich RLK (RECEPTOR-like protein kinase) 6
AT5G24640	7.66357	4.9876e-39	up
AT1G02450	7.66152	1.12077e-188	up	NIM1-interacting 1
AT2G18690	7.65734	1.887e-148	up
AT4G35120	7.65307	3.99387e-17	up	Galactose oxidase/kelch repeat superfamily protein
AT5G07190	7.65075	4.66911e-12	up	seed gene 3
AT1G27140	7.64746	1.76929e-14	up	glutathione S-transferase tau 14
AT1G30170	7.64213	6.15086e-16	up	Protein of unknown function (DUF295)
AT2G47560	7.63916	3.17407e-96	up	RING/U-box superfamily protein
AT4G28110	7.63692	8.59945e-15	up	myb domain protein 41
AT4G10510	7.631	3.94409e-16	up	Subtilase family protein
AT3G11340	7.62673	9.21101e-13	up	UDP-Glycosyltransferase superfamily protein
AT4G18870	7.62624	1.88942e-17	up	E2F/DP family winged-helix DNA-binding domain
AT2G03850	7.61999	1.92996e-58	up	Late embryogenesis abundant protein (LEA) family protein
AT2G32130	7.60189	3.32353e-54	up	Plant protein of unknown function (DUF641)
AT4G18430	7.59836	1.08646e-56	up	RAB GTPase homolog A1E
AT3G62280	7.58742	5.93174e-105	up	GDSL-like Lipase/Acylhydrolase superfamily protein
AT1G33030	7.57475	6.36873e-213	up	O-methyltransferase family protein
AT3G15518	7.57376	1.97201e-197	up
AT1G66460	7.55982	2.71514e-166	up	Protein kinase superfamily protein
AT5G52760	7.55946	3.1959e-179	up	Copper transport protein family
AT4G15980	7.5365	8.92203e-16	up	Plant invertase/pectin methylesterase inhibitor superfamily
AT2G19190	7.53535	1.37855e-210	up	FLG22-induced receptor-like kinase 1
AT4G13235	7.5337	2.31408e-33	up	embryo sac development arrest 21
AT1G30050	7.53299	1.89526e-10	up
AT3G53790	7.52457	2.86079e-11	up	TRF-like 4
AT3G20180	7.5245	2.75176e-14	up	Copper transport protein family
AT3G46613	7.51993	3.09608e-14	up	ROTUNDIFOLIA like 4
AT4G05018	7.51177	3.15093e-14	up
AT5G22540	7.50467	1.87151e-188	up	Plant protein of unknown function (DUF247)
AT1G44090	7.49552	1.00215e-16	up	gibberellin 20-oxidase 5
AT2G46400	7.47302	1.56222e-93	up	WRKY DNA-binding protein 46
AT1G18830	7.46773	8.32102e-82	up	Transducin/WD40 repeat-like superfamily protein
AT3G13130	7.45419	1.96813e-07	up
AT2G29470	7.45306	2.54043e-62	up	glutathione S-transferase tau 3
AT2G04495	7.4473	6.95187e-173	up
AT3G25010	7.44694	1.60036e-97	up	receptor like protein 41
AT4G25070	7.43651	1.82452e-152	up
AT3G22640	7.43532	7.97168e-44	up	cupin family protein
AT5G50140	7.42806	5.84052e-12	up	Ankyrin repeat family protein
AT3G05780	7.42271	1.62183e-15	up	lon protease 3
AT4G05370	7.41918	3.28766e-81	up	BCS1 AAA-type ATPase
AT5G41550	7.41887	2.14166e-156	up	Disease resistance protein (TIR-NBS-LRR class) family
AT3G54150	7.41057	1.31768e-128	up	S-adenosyl-L-methionine-dependent methyltransferases superfamily protein
AT1G33960	7.41043	2.68539e-43	up	P-loop containing nucleoside triphosphate hydrolases superfamily protein
AT1G66040	7.40015	8.8043e-10	up	Zinc finger (C3HC4-type RING finger) family protein
AT2G20142	7.39796	1.44377e-189	up	Toll-Interleukin-Resistance (TIR) domain family protein
AT4G23700	7.39754	2.34519e-67	up	cation/H+ exchanger 17
AT1G17960	7.39262	5.01933e-141	up	Threonyl-tRNA synthetase
AT5G48410	7.38712	1.70596e-136	up	glutamate receptor 1.3
AT2G18150	7.38196	1.7855e-11	up	Peroxidase superfamily protein
AT2G33020	7.37806	6.32025e-108	up	receptor like protein 24
AT1G43000	7.36611	2.5912e-109	up	PLATZ transcription factor family protein
AT4G02520	7.36462	1.43011e-176	up	glutathione S-transferase PHI 2
AT3G57240	7.35743	3.55411e-52	up	beta-1,3-glucanase 3
AT3G06280	7.3485	1.79226e-15	up	F-box associated ubiquitination effector family protein
AT3G57380	7.34704	1.18724e-79	up	Glycosyltransferase family 61 protein
AT1G13490	7.33612	5.35126e-15	up	Protein of unknown function (DUF1262)
AT3G57270	7.33098	6.25031e-14	up	beta-1,3-glucanase 1
AT5G19520	7.32806	3.12001e-15	up	mechanosensitive channel of small conductance-like 9
AT4G22960	7.32728	1.51149e-54	up	Protein of unknown function (DUF544)
AT3G56420	7.31221	4.11498e-15	up	Thioredoxin superfamily protein
AT5G58840	7.30943	1.02238e-43	up	Subtilase family protein
AT1G72060	7.29165	1.08756e-188	up	serine-type endopeptidase inhibitors
AT4G28930	7.29139	1.44858e-14	up
AT5G59390	7.27653	9.54049e-14	up	XH/XS domain-containing protein
AT1G10040	7.27552	6.56234e-211	up	alpha/beta-Hydrolases superfamily protein
AT4G21850	7.27105	2.98594e-197	up	methionine sulfoxide reductase B9
AT3G49130	7.26861	9.58203e-14	up	SWAP (Suppressor-of-White-APricot)/surp RNA-binding domain-containing protein
AT2G37430	7.26573	6.90934e-108	up	C2H2 and C2HC zinc fingers superfamily protein
AT3G07600	7.25962	2.82011e-163	up	Heavy metal transport/detoxification superfamily protein
AT2G20720	7.25868	3.98303e-225	up	Pentatricopeptide repeat (PPR) superfamily protein
AT1G49860	7.2499	1.23889e-31	up	glutathione S-transferase (class phi) 14
AT1G30040	7.24155	5.48325e-146	up	gibberellin 2-oxidase
AT3G09405	7.23821	1.65708e-234	up	Pectinacetylesterase family protein
AT3G29000	7.23776	6.86482e-114	up	Calcium-binding EF-hand family protein
AT1G64940	7.23423	1.79034e-45	up	cytochrome P450, family 87, subfamily A, polypeptide 6
AT3G28210	7.2327	6.03376e-09	up	zinc finger (AN1-like) family protein
AT1G09155	7.23184	5.13253e-44	up	phloem protein 2-B15
AT5G20230	7.22768	6.72786e-55	up	blue-copper-binding protein
AT1G67520	7.22295	6.67241e-173	up	lectin protein kinase family protein
AT3G44970	7.21987	1.07817e-13	up	Cytochrome P450 superfamily protein
AT1G80820	7.21418	4.90713e-200	up	cinnamoyl coa reductase
AT3G46080	7.19457	7.95226e-26	up	C2H2-type zinc finger family protein
AT1G09170	7.19278	5.81603e-119	up	P-loop nucleoside triphosphate hydrolases superfamily protein with CH (Calponin Homology) domain
AT2G34580	7.18786	3.04362e-12	up
AT1G02920	7.18197	1.65051e-226	up	glutathione S-transferase 7
AT2G17090	7.17964	1.87179e-11	up	Protein kinase protein with tetratricopeptide repeat domain
AT2G16060	7.17642	5.22607e-45	up	hemoglobin 1
AT4G14530	7.176	1.17005e-13	up
AT5G13080	7.17427	4.85104e-72	up	WRKY DNA-binding protein 75
AT3G61035	7.17361	2.55568e-12	up	Cytochrome P450 superfamily protein
AT4G30300	7.17332	7.57981e-11	up	non-intrinsic ABC protein 15
AT1G56250	7.1717	1.75407e-43	up	phloem protein 2-B14
AT2G41230	7.16766	3.67564e-47	up
AT4G15248	7.16705	1.18771e-12	up	B-box type zinc finger family protein
AT2G32030	7.16531	4.05483e-164	up	Acyl-CoA N-acyltransferases (NAT) superfamily protein
AT5G14602	7.1647	8.55646e-10	up
AT3G50930	7.16368	3.79476e-51	up	cytochrome BC1 synthesis
AT4G00700	7.15246	9.2891e-149	up	C2 calcium/lipid-binding plant phosphoribosyltransferase family protein
AT4G36430	7.14728	3.6909e-177	up	Peroxidase superfamily protein
AT4G37370	7.14464	1.23276e-256	up	cytochrome P450, family 81, subfamily D, polypeptide 8
AT1G05577	7.13787	8.05454e-148	up	Domain of unknown function (DUF966)
AT1G23110	7.13616	6.85966e-12	up
AT5G24040	7.13538	1.22762e-10	up	Protein of unknown function (DUF295)
AT5G13150	7.12987	8.00366e-137	up	exocyst subunit exo70 family protein C1
AT5G45080	7.12878	2.94391e-88	up	phloem protein 2-A6
AT3G10815	7.12415	5.3606e-38	up	RING/U-box superfamily protein
AT5G60800	7.12317	3.34583e-208	up	Heavy metal transport/detoxification superfamily protein
AT1G51930	7.12161	9.66773e-10	up	RING/U-box superfamily protein
AT5G38310	7.11627	2.89863e-70	up
AT1G13550	7.11577	1.41566e-62	up	Protein of unknown function (DUF1262)
AT1G52900	7.11542	1.94675e-11	up	Toll-Interleukin-Resistance (TIR) domain family protein
AT5G41730	7.1099	1.38045e-136	up	Protein kinase family protein
AT1G61610	7.10904	8.99785e-216	up	S-locus lectin protein kinase family protein
AT5G16080	7.10587	8.60239e-138	up	carboxyesterase 17
AT2G01560	7.10453	1.87305e-13	up	Plant protein 1589 of unknown function
AT5G51160	7.10453	1.87885e-13	up	Ankyrin repeat family protein
AT3G50160	7.09919	7.42803e-11	up	Plant protein of unknown function (DUF247)
AT2G27000	7.09762	3.74888e-12	up	cytochrome P450, family 705, subfamily A, polypeptide 8
AT2G24460	7.09604	2.62181e-09	up
AT4G35590	7.08377	1.30632e-65	up	RWP-RK domain-containing protein
AT5G11210	7.08063	8.90499e-128	up	glutamate receptor 2.5
AT3G24750	7.07307	3.41424e-11	up
AT2G37210	7.07273	7.42587e-13	up	lysine decarboxylase family protein
AT4G16820	7.07272	7.38173e-13	up	alpha/beta-Hydrolases superfamily protein
AT2G27389	7.06579	1.26612e-41	up
AT1G78410	7.05658	2.15355e-158	up	VQ motif-containing protein
AT4G25330	7.04741	3.20618e-10	up
AT2G32020	7.04422	6.93984e-146	up	Acyl-CoA N-acyltransferases (NAT) superfamily protein
AT2G42340	7.03941	1.08319e-11	up
AT3G03910	7.03867	8.54992e-108	up	glutamate dehydrogenase 3
AT1G13340	7.03608	1.55468e-198	up	Regulator of Vps4 activity in the MVB pathway protein
AT2G26390	7.03459	5.52503e-117	up	Serine protease inhibitor (SERPIN) family protein
AT5G52740	7.02668	4.82796e-80	up	Copper transport protein family
AT2G44910	7.0204	5.77453e-27	up	homeobox-leucine zipper protein 4
AT3G62340	7.01936	7.52596e-13	up	WRKY family transcription factor
AT5G48290	7.01106	9.4808e-122	up	Heavy metal transport/detoxification superfamily protein
AT5G66150	7.01084	1.03281e-37	up	Glycosyl hydrolase family 38 protein
AT5G22570	7.004	2.25893e-131	up	WRKY DNA-binding protein 38
AT3G48340	6.99959	1.62453e-10	up	Cysteine proteinases superfamily protein
AT1G53170	6.99284	2.0735e-278	up	ethylene response factor 8
AT1G72240	6.9889	2.46844e-139	up
AT5G46770	6.98529	1.17157e-10	up
AT1G72250	6.98306	1.74547e-180	up	Di-glucose binding protein with Kinesin motor domain
AT1G26970	6.98154	5.86149e-10	up	Protein kinase superfamily protein
AT2G03830	6.97313	1.25841e-11	up
AT5G44585	6.96772	1.32639e-65	up
AT4G20080	6.96007	1.82503e-11	up	Calcium-dependent lipid-binding (CaLB domain) plant phosphoribosyltransferase family protein
AT5G18470	6.95685	1.42813e-157	up	Curculin-like (mannose-binding) lectin family protein
AT3G21080	6.95546	5.84365e-127	up	ABC transporter-related
AT5G42380	6.95148	5.12473e-203	up	calmodulin like 37
AT5G64060	6.94067	6.52423e-185	up	NAC domain containing protein 103
AT3G53065	6.94062	1.68678e-12	up	D-galactoside/L-rhamnose binding SUEL lectin protein
AT4G04090	6.93355	2.66663e-11	up	BTB/POZ domain-containing protein
AT5G43390	6.93305	1.13984e-10	up	Uncharacterised conserved protein UCP015417, vWA
AT3G47040	6.93172	4.29598e-08	up	Glycosyl hydrolase family protein
AT2G20030	6.92883	4.87149e-53	up	RING/U-box superfamily protein
AT5G40310	6.92671	1.53933e-08	up	Exonuclease family protein
AT2G35980	6.92648	4.81008e-66	up	Late embryogenesis abundant (LEA) hydroxyproline-rich glycoprotein family
AT1G79915	6.92358	2.57362e-10	up	Putative methyltransferase family protein
AT1G26480	6.91907	8.0978e-10	up	general regulatory factor 12
AT4G17380	6.91596	3.77252e-12	up	MUTS-like protein 4
AT1G51915	6.91202	7.5028e-12	up	cryptdin protein-related
AT5G57010	6.90732	2.50239e-47	up	calmodulin-binding family protein
AT4G28390	6.90264	2.05732e-216	up	ADP/ATP carrier 3
AT3G10750	6.89938	4.51041e-12	up	FBD domain family
AT4G19925	6.88169	1.4466e-09	up	Toll-Interleukin-Resistance (TIR) domain family protein
AT2G24850	6.87297	3.97176e-15	up	tyrosine aminotransferase 3
AT1G63245	6.87244	4.25559e-111	up	CLAVATA3/ESR-RELATED 14
AT1G32940	6.86736	1.53202e-83	up	Subtilase family protein
AT1G58430	6.86535	1.33046e-25	up	GDSL-like Lipase/Acylhydrolase family protein
AT4G26120	6.8575	9.00868e-189	up	Ankyrin repeat family protein / BTB/POZ domain-containing protein
AT1G13540	6.85708	1.71056e-48	up	Protein of unknown function (DUF1262)
AT5G48100	6.85504	1.64684e-26	up	Laccase/Diphenol oxidase family protein
AT5G11440	6.85471	5.69025e-26	up	CTC-interacting domain 5
AT1G11080	6.85265	2.61336e-63	up	serine carboxypeptidase-like 31
AT3G16900	6.85013	1.8812e-09	up	Protein of unknown function (DUF567)
AT1G33730	6.85013	3.83483e-61	up	cytochrome P450, family 76, subfamily C, polypeptide 5
AT1G55390	6.84855	8.86215e-07	up	Cysteine/Histidine-rich C1 domain family protein
AT3G50610	6.8459	2.54491e-10	up
AT3G10470	6.83794	1.54027e-09	up	C2H2-type zinc finger family protein
AT2G13810	6.83418	5.01177e-87	up	AGD2-like defense response protein 1
AT5G67340	6.83175	2.69493e-219	up	ARM repeat superfamily protein
AT1G09450	6.82039	8.80347e-09	up	Protein kinase superfamily protein
AT4G15975	6.80684	6.50553e-105	up	RING/U-box superfamily protein
AT4G14370	6.79893	9.40259e-197	up	Disease resistance protein (TIR-NBS-LRR class) family
AT1G09370	6.78879	5.66335e-07	up	Plant invertase/pectin methylesterase inhibitor superfamily protein
AT1G35330	6.78703	4.08506e-11	up	RING/U-box superfamily protein
AT1G66600	6.78613	4.53602e-52	up	ABA overly sensitive mutant 3
AT1G77730	6.78453	2.87855e-11	up	Pleckstrin homology (PH) domain superfamily protein
AT2G32680	6.78209	8.26877e-103	up	receptor like protein 23
AT5G37140	6.78089	1.49901e-08	up	P-loop containing nucleoside triphosphate hydrolases superfamily protein
AT2G44480	6.77053	4.63225e-52	up	beta glucosidase 17
AT5G24316	6.76869	3.86316e-06	up	proline-rich family protein
AT5G18350	6.76668	6.27594e-65	up	Disease resistance protein (TIR-NBS-LRR class) family
AT3G04360	6.76074	5.26624e-11	up	Calcium-dependent lipid-binding (CaLB domain) family protein
AT3G08970	6.75361	1.68712e-121	up	DNAJ heat shock N-terminal domain-containing protein
AT2G46960	6.75145	1.35537e-10	up	cytochrome P450, family 709, subfamily B, polypeptide 1
AT3G57100	6.74673	7.66457e-35	up	Protein of unknown function (DUF677)
AT2G46494	6.74633	7.06388e-10	up	RING/U-box superfamily protein
AT4G15150	6.73516	2.60816e-21	up	glycine-rich protein
AT5G37430	6.73316	5.92958e-11	up	Family of unknown function (DUF577)
AT5G47850	6.73158	7.18088e-86	up	CRINKLY4 related 4
AT4G34470	6.73026	8.76552e-08	up	SKP1-like 12
AT2G43730	6.72909	2.81918e-110	up	Mannose-binding lectin superfamily protein
AT1G56360	6.72674	2.36741e-09	up	purple acid phosphatase 6
AT3G52430	6.72506	3.15794e-175	up	alpha/beta-Hydrolases superfamily protein
AT4G19905	6.7244	1.49973e-06	up	low-molecular-weight cysteine-rich 38
AT1G66450	6.7204	8.63975e-11	up	Cysteine/Histidine-rich C1 domain family protein
AT1G19020	6.7155	1.05672e-164	up
AT2G04430	6.70974	1.79803e-158	up	nudix hydrolase homolog 5
AT5G18270	6.70925	1.0866e-124	up	Arabidopsis NAC domain containing protein 87
AT3G47540	6.70573	7.03187e-94	up	Chitinase family protein
AT3G46520	6.70341	4.89261e-10	up	actin-12
AT3G02270	6.70301	1.55687e-09	up	Trimeric LpxA-like enzyme
AT1G58225	6.70166	5.91619e-175	up
AT5G65165	6.70122	2.68608e-09	up	succinate dehydrogenase 2-3
AT2G04440	6.6956	1.2413e-10	up	MutT/nudix family protein
AT3G53590	6.69425	7.15807e-10	up	Leucine-rich repeat protein kinase family protein
AT5G24910	6.68274	2.82241e-180	up	cytochrome P450, family 714, subfamily A, polypeptide 1
AT5G39110	6.68034	1.28433e-09	up	RmlC-like cupins superfamily protein
AT4G14365	6.67713	7.02405e-199	up	XB3 ortholog 4 in Arabidopsis thaliana
AT1G32250	6.67468	4.56661e-09	up	Calcium-binding EF-hand family protein
AT1G05040	6.67437	1.32795e-09	up
AT3G53230	6.67211	1.19158e-22	up	ATPase, AAA-type, CDC48 protein
AT1G26330	6.6704	2.45174e-24	up	DNA binding
AT1G05260	6.67012	2.94777e-10	up	Peroxidase superfamily protein
AT1G31290	6.66908	2.91313e-140	up	ARGONAUTE 3
AT3G60540	6.66264	7.20011e-115	up	Preprotein translocase Sec, Sec61-beta subunit protein
AT3G20160	6.64286	2.12253e-07	up	Terpenoid synthases superfamily protein
AT4G14640	6.64257	1.62244e-91	up	calmodulin 8
AT4G23160	6.63651	2.69061e-183	up	cysteine-rich RLK (RECEPTOR-like protein kinase) 8
AT3G26470	6.63374	4.15532e-131	up	Powdery mildew resistance protein, RPW8 domain
AT1G27020	6.61202	1.70763e-208	up
AT3G61111	6.61169	3.63926e-09	up	Zinc-binding ribosomal protein family protein
AT3G54530	6.61135	3.17295e-09	up
AT3G21310	6.61113	6.90037e-61	up	Core-2/I-branching beta-1,6-N-acetylglucosaminyltransferase family protein
AT5G08240	6.60911	4.0032e-94	up
AT2G23250	6.60862	9.6961e-10	up	UDP-glucosyl transferase 84B2
AT1G77860	6.60776	3.66548e-08	up	Rhomboid-related intramembrane serine protease family protein
AT1G30700	6.60244	2.67122e-147	up	FAD-binding Berberine family protein
AT4G25220	6.59667	4.78544e-10	up	root hair specific 15
AT2G41445	6.59335	2.20317e-09	up
AT3G13100	6.5912	3.79734e-136	up	multidrug resistance-associated protein 7
AT5G03550	6.58811	1.78716e-08	up
AT3G58420	6.58513	2.15532e-08	up	TRAF-like superfamily protein
AT5G06330	6.57671	6.33312e-168	up	Late embryogenesis abundant (LEA) hydroxyproline-rich glycoprotein family
AT3G02840	6.5739	8.18371e-24	up	ARM repeat superfamily protein
AT5G47740	6.57009	5.10804e-09	up	Adenine nucleotide alpha hydrolases-like superfamily protein
AT5G64510	6.56569	4.92271e-140	up
AT3G46190	6.55968	3.48839e-09	up	TRAF-like family protein
AT5G52170	6.54888	1.63753e-89	up	homeodomain GLABROUS 7
AT1G65690	6.53201	2.3586e-164	up	Late embryogenesis abundant (LEA) hydroxyproline-rich glycoprotein family
AT1G68390	6.52951	2.40845e-33	up	Core-2/I-branching beta-1,6-N-acetylglucosaminyltransferase family protein
AT3G02960	6.52808	3.1382e-09	up	Heavy metal transport/detoxification superfamily protein
AT2G04450	6.52681	1.22474e-96	up	nudix hydrolase homolog 6
AT3G25882	6.52415	3.34939e-121	up	NIM1-interacting 2
AT1G08050	6.51608	5.55174e-214	up	Zinc finger (C3HC4-type RING finger) family protein
AT1G56550	6.51357	1.57699e-133	up	RhamnoGalacturonan speci&#64257;c Xylosyltransferase 1
AT4G34380	6.51158	2.14591e-58	up	Transducin/WD40 repeat-like superfamily protein
AT4G30670	6.51094	8.48326e-08	up	Putative membrane lipoprotein
AT2G43000	6.51087	8.8144e-87	up	NAC domain containing protein 42
AT1G11190	6.50849	3.55152e-84	up	bifunctional nuclease i
AT4G02110	6.5077	1.33187e-142	up	transcription coactivators
AT1G77932	6.50669	7.3098e-09	up	Protein of unknown function (DUF3049)
AT3G15740	6.50107	3.33068e-09	up	RING/U-box superfamily protein
AT2G38340	6.49998	1.91606e-119	up	Integrase-type DNA-binding superfamily protein
AT2G35970	6.4992	2.93101e-07	up	Late embryogenesis abundant (LEA) hydroxyproline-rich glycoprotein family
AT4G09100	6.49699	2.07513e-09	up	RING/U-box superfamily protein
AT5G22380	6.4958	5.33351e-162	up	NAC domain containing protein 90
AT5G01900	6.49561	9.58698e-73	up	WRKY DNA-binding protein 62
AT4G04700	6.4947	5.16524e-194	up	calcium-dependent protein kinase 27
AT1G03980	6.49239	1.81127e-27	up	phytochelatin synthase 2
AT4G35170	6.48609	2.6566e-08	up	Late embryogenesis abundant (LEA) hydroxyproline-rich glycoprotein family
AT1G63870	6.48558	1.96608e-08	up	Disease resistance protein (TIR-NBS-LRR class) family
AT1G11300	6.47844	8.57735e-230	up	protein serine/threonine kinases;protein kinases;ATP binding;sugar binding;kinases;carbohydrate binding
AT4G35110	6.47773	4.06012e-208	up	Arabidopsis phospholipase-like protein (PEARLI 4) family
AT1G66860	6.47149	1.50687e-09	up	Class I glutamine amidotransferase-like superfamily protein
AT4G23990	6.47002	2.85964e-78	up	cellulose synthase like G3
AT4G11730	6.46721	2.86197e-12	up	Cation transporter/ E1-E2 ATPase family protein
AT5G07610	6.4656	1.01478e-228	up	F-box family protein
AT1G76040	6.46336	9.7843e-171	up	calcium-dependent protein kinase 29
AT2G22320	6.46201	6.2e-08	up
AT3G22910	6.45578	7.91265e-88	up	ATPase E1-E2 type family protein / haloacid dehalogenase-like hydrolase family protein
AT2G42180	6.44281	3.09081e-09	up
AT5G46080	6.44164	6.89886e-198	up	Protein kinase superfamily protein
AT4G39580	6.43898	2.2259e-95	up	Galactose oxidase/kelch repeat superfamily protein
AT1G66090	6.42811	9.83599e-32	up	Disease resistance protein (TIR-NBS class)
AT4G17800	6.42139	3.09683e-09	up	Predicted AT-hook DNA-binding family protein
AT2G03760	6.42131	1.81148e-220	up	sulphotransferase 12
AT5G52640	6.41915	3.66544e-24	up	heat shock protein 90.1
AT2G15340	6.41842	6.78718e-09	up	glycine-rich protein
AT1G65484	6.41504	1.59442e-07	up
AT4G11190	6.41402	5.36552e-40	up	Disease resistance-responsive (dirigent-like protein) family protein
AT4G05540	6.41256	2.69067e-28	up	P-loop containing nucleoside triphosphate hydrolases superfamily protein
AT4G00920	6.41203	2.59913e-08	up	COP1-interacting protein-related
AT4G38590	6.40304	2.69528e-18	up	beta-galactosidase 14
AT1G13470	6.39738	4.70168e-153	up	Protein of unknown function (DUF1262)
AT3G23230	6.39594	1.68474e-46	up	Integrase-type DNA-binding superfamily protein
AT3G49580	6.39573	3.72385e-07	up	response to low sulfur 1
AT2G31345	6.3907	4.89642e-09	up
AT5G26920	6.38755	5.45944e-104	up	Cam-binding protein 60-like G
AT4G30850	6.38687	2.66118e-106	up	heptahelical transmembrane protein2
AT3G50170	6.38086	5.3581e-06	up	Plant protein of unknown function (DUF247)
AT4G29600	6.37956	3.06261e-08	up	Cytidine/deoxycytidylate deaminase family protein
AT1G49900	6.37346	7.0325e-28	up	C2H2 type zinc finger transcription factor family
AT3G22500	6.37264	1.25159e-05	up	Seed maturation protein
AT4G03320	6.37192	3.96546e-106	up	translocon at the inner envelope membrane of chloroplasts 20-IV
AT1G05490	6.36738	1.0628e-155	up	chromatin remodeling 31
AT1G33500	6.36364	6.02135e-09	up
AT1G09560	6.33191	2.7587e-148	up	germin-like protein 5
AT3G54180	6.32057	1.14412e-16	up	cyclin-dependent kinase B1;1
AT3G55910	6.32002	3.41885e-65	up
AT5G44610	6.31667	1.59938e-08	up	microtubule-associated protein 18
AT3G21340	6.3137	1.6819e-05	up	Leucine-rich repeat protein kinase family protein
AT5G48570	6.31176	3.13215e-86	up	FKBP-type peptidyl-prolyl cis-trans isomerase family protein
AT1G32960	6.30863	7.72678e-75	up	Subtilase family protein
AT5G38320	6.30247	4.0524e-08	up
AT2G41730	6.30077	1.49292e-158	up
AT1G76480	6.29729	9.79058e-09	up
AT4G27670	6.29412	1.27008e-07	up	heat shock protein 21
AT1G61560	6.29158	2.1814e-193	up	Seven transmembrane MLO family protein
AT5G43660	6.28596	1.04438e-08	up	2-oxoglutarate (2OG) and Fe(II)-dependent oxygenase superfamily protein
AT3G25510	6.28052	1.75421e-132	up	disease resistance protein (TIR-NBS-LRR class), putative
AT5G39240	6.28043	2.15126e-08	up
AT1G57943	6.27919	1.45562e-43	up	purine permease 17
AT5G64790	6.27594	8.209e-28	up	O-Glycosyl hydrolases family 17 protein
AT3G50480	6.27589	2.14015e-204	up	homolog of RPW8 4
AT2G21640	6.25916	7.44006e-138	up
AT5G55750	6.25424	2.57738e-07	up	hydroxyproline-rich glycoprotein family protein
AT5G53820	6.24175	1.15667e-15	up	Late embryogenesis abundant protein (LEA) family protein
AT1G30900	6.23495	3.65396e-198	up	VACUOLAR SORTING RECEPTOR 6
AT4G23200	6.23474	1.28667e-206	up	cysteine-rich RLK (RECEPTOR-like protein kinase) 12
AT4G25810	6.22797	2.9727e-70	up	xyloglucan endotransglycosylase 6
AT2G26150	6.21816	2.01121e-49	up	heat shock transcription factor A2
AT1G10110	6.21682	6.62252e-19	up	F-box family protein
AT1G09930	6.19976	1.58831e-39	up	oligopeptide transporter 2
AT1G28470	6.19155	2.77035e-47	up	NAC domain containing protein 10
AT1G19780	6.1771	5.28585e-05	up	cyclic nucleotide gated channel 8
AT4G14630	6.17699	9.79205e-14	up	germin-like protein 9
AT1G66960	6.17075	5.23418e-88	up	Terpenoid cyclases family protein
AT3G22930	6.16991	6.72298e-83	up	calmodulin-like 11
AT3G57960	6.16834	2.93101e-07	up	Emsy N Terminus (ENT) domain-containing protein
AT2G02300	6.16672	1.5293e-17	up	phloem protein 2-B5
AT1G74080	6.15966	7.34207e-08	up	myb domain protein 122
AT4G08250	6.15735	5.09956e-136	up	GRAS family transcription factor
AT3G02800	6.15572	6.3521e-150	up	Tyrosine phosphatase family protein
AT5G16230	6.15243	2.71146e-135	up	Plant stearoyl-acyl-carrier-protein desaturase family protein
AT1G59865	6.14841	3.9731e-37	up
AT2G30750	6.14778	8.0246e-78	up	cytochrome P450, family 71, subfamily A, polypeptide 12
AT2G32140	6.14766	8.09292e-156	up	transmembrane receptors
AT2G42360	6.14484	1.73957e-159	up	RING/U-box superfamily protein
AT4G38830	6.13846	1.67646e-07	up	cysteine-rich RLK (RECEPTOR-like protein kinase) 26
AT1G22400	6.13316	2.43364e-74	up	UDP-Glycosyltransferase superfamily protein
AT2G34610	6.12621	6.80289e-18	up
AT3G02620	6.12136	3.11741e-05	up	Plant stearoyl-acyl-carrier-protein desaturase family protein
AT4G01780	6.11943	9.2278e-08	up	XH/XS domain-containing protein
AT3G44326	6.11714	6.87086e-30	up	F-box family protein
AT1G07400	6.11712	3.13762e-10	up	HSP20-like chaperones superfamily protein
AT2G31850	6.11556	1.10975e-07	up
AT4G36950	6.11132	1.13373e-97	up	mitogen-activated protein kinase kinase kinase 21
AT4G34940	6.10999	2.42178e-15	up	armadillo repeat only 1
AT2G26480	6.10936	4.37967e-28	up	UDP-glucosyl transferase 76D1
AT1G23840	6.10358	1.1235e-199	up
AT4G01870	6.10201	6.05138e-45	up	tolB protein-related
AT5G41290	6.09962	2.62607e-06	up	Receptor-like protein kinase-related family protein
AT2G18650	6.09515	5.72832e-70	up	RING/U-box superfamily protein
AT2G28690	6.08263	3.7255e-23	up	Protein of unknown function (DUF1635)
AT2G29110	6.08202	1.59585e-171	up	glutamate receptor 2.8
AT5G08250	6.08175	6.22162e-14	up	Cytochrome P450 superfamily protein
AT2G43570	6.07305	5.68119e-12	up	chitinase, putative
AT1G33890	6.06415	9.17796e-05	up	Avirulence induced gene (AIG1) family protein
AT1G79330	6.0607	2.78782e-06	up	metacaspase 5
AT4G21366	6.05664	2.32035e-07	up	Protein kinase superfamily protein
AT4G25160	6.05248	2.76215e-07	up	U-box domain-containing protein kinase family protein
AT1G32180	6.05129	2.85554e-07	up	cellulose synthase-like D6
AT5G54490	6.03217	2.0202e-29	up	pinoid-binding protein 1
AT2G24450	6.02854	1.50662e-07	up	FASCICLIN-like arabinogalactan protein 3 precursor
AT3G50400	6.02039	1.02572e-46	up	GDSL-like Lipase/Acylhydrolase superfamily protein
AT5G58610	6.01481	6.16411e-31	up	PHD finger transcription factor, putative
AT4G29930	6.01269	3.14192e-06	up	basic helix-loop-helix (bHLH) DNA-binding superfamily protein
AT1G61105	6.00748	7.10676e-05	up	Toll-Interleukin-Resistance (TIR) domain family protein
AT1G68250	6.00324	9.89196e-07	up
AT4G14450	5.99811	1.48665e-45	up
AT5G03000	5.99217	2.69577e-12	up	Galactose oxidase/kelch repeat superfamily protein
AT5G52400	5.98719	5.4476e-07	up	cytochrome P450, family 715, subfamily A, polypeptide 1
AT4G09770	5.98684	3.61896e-11	up	TRAF-like family protein
AT1G51860	5.98364	5.86223e-23	up	Leucine-rich repeat protein kinase family protein
AT5G57480	5.98232	1.60151e-181	up	P-loop containing nucleoside triphosphate hydrolases superfamily protein
AT3G61720	5.97957	6.91341e-05	up	Ca2+dependent plant phosphoribosyltransferase family protein
AT5G51440	5.97849	8.74693e-09	up	HSP20-like chaperones superfamily protein
AT5G23160	5.97215	1.26033e-144	up
AT4G31630	5.97006	1.14325e-06	up	Transcriptional factor B3 family protein
AT2G18880	5.96968	6.33687e-07	up	vernalization5/VIN3-like
AT5G38710	5.96576	4.16608e-46	up	Methylenetetrahydrofolate reductase family protein
AT5G54165	5.96237	6.73999e-31	up
AT1G61470	5.95839	1.62216e-85	up	Polynucleotidyl transferase, ribonuclease H-like superfamily protein
AT3G09032	5.95784	2.95005e-78	up
AT3G17980	5.95649	2.91583e-07	up	Calcium-dependent lipid-binding (CaLB domain) family protein
AT1G43970	5.95649	2.91157e-07	up
AT2G14620	5.95175	4.30602e-84	up	xyloglucan endotransglucosylase/hydrolase 10
AT5G28520	5.94782	3.77218e-07	up	Mannose-binding lectin superfamily protein
AT4G29570	5.94782	3.76268e-07	up	Cytidine/deoxycytidylate deaminase family protein
AT4G11510	5.94553	2.8578e-07	up	ralf-like 28
AT5G11920	5.94429	9.14782e-181	up	6-&1-fructan exohydrolase
AT1G59670	5.94332	3.23337e-07	up	glutathione S-transferase TAU 15
AT2G40113	5.94164	0.00017989	up	Pollen Ole e 1 allergen and extensin family protein
AT2G47000	5.93828	3.36929e-138	up	ATP binding cassette subfamily B4
AT5G53830	5.93274	1.43052e-161	up	VQ motif-containing protein
AT3G55900	5.91856	1.63929e-61	up	F-box family protein
AT5G27060	5.91743	3.59221e-37	up	receptor like protein 53
AT2G29500	5.91129	2.06019e-76	up	HSP20-like chaperones superfamily protein
AT4G10500	5.91126	4.3314e-31	up	2-oxoglutarate (2OG) and Fe(II)-dependent oxygenase superfamily protein
AT5G25250	5.91086	4.06721e-121	up	SPFH/Band 7/PHB domain-containing membrane-associated protein family
AT1G56240	5.90931	2.96204e-55	up	phloem protein 2-B13
AT1G11572	5.90752	1.17898e-06	up	Plant thionin family protein
AT3G46480	5.90676	1.383e-06	up	2-oxoglutarate (2OG) and Fe(II)-dependent oxygenase superfamily protein
AT2G21450	5.90295	1.226e-19	up	chromatin remodeling 34
AT3G61390	5.89961	9.37642e-57	up	RING/U-box superfamily protein
AT3G26210	5.8973	7.95012e-202	up	cytochrome P450, family 71, subfamily B, polypeptide 23
AT1G30190	5.89569	1.69492e-59	up
AT1G71770	5.8944	1.63219e-05	up	poly(A)-binding protein 5
AT1G06135	5.89241	8.92352e-06	up
AT1G70440	5.88903	8.55555e-66	up	similar to RCD one 3
AT1G67070	5.888	1.76436e-143	up	Mannose-6-phosphate isomerase, type I
AT5G42010	5.88168	1.08878e-178	up	Transducin/WD40 repeat-like superfamily protein
AT1G10417	5.87886	6.45463e-62	up
AT1G72870	5.87671	4.21025e-20	up	Disease resistance protein (TIR-NBS class)
AT5G22550	5.87213	6.9177e-05	up	Plant protein of unknown function (DUF247)
AT4G23610	5.87206	2.70507e-173	up	Late embryogenesis abundant (LEA) hydroxyproline-rich glycoprotein family
AT1G47480	5.86939	7.27432e-136	up	alpha/beta-Hydrolases superfamily protein
AT1G29640	5.86494	2.32489e-52	up	Protein of unknown function, DUF584
AT4G23150	5.86428	2.85808e-90	up	cysteine-rich RLK (RECEPTOR-like protein kinase) 7
AT3G27630	5.86386	9.28172e-29	up
AT3G49610	5.86192	1.12871e-06	up	Domain of unknown function (DUF313)
AT1G61415	5.85785	6.39103e-07	up
AT2G45580	5.85665	1.20762e-86	up	cytochrome P450, family 76, subfamily C, polypeptide 3
AT2G29460	5.85446	1.42451e-15	up	glutathione S-transferase tau 4
AT1G66780	5.85364	3.41753e-50	up	MATE efflux family protein
AT4G37030	5.85042	1.78175e-170	up
AT3G01830	5.84924	3.99327e-118	up	Calcium-binding EF-hand family protein
AT3G45730	5.84621	2.19564e-173	up
AT3G09950	5.84538	8.471e-07	up
AT2G20110	5.84297	8.50365e-70	up	Tesmin/TSO1-like CXC domain-containing protein
AT4G01470	5.84	9.35511e-06	up	tonoplast intrinsic protein 1;3
AT2G41450	5.83909	9.31486e-75	up	N-acetyltransferases;N-acetyltransferases
AT1G59860	5.83831	2.53891e-79	up	HSP20-like chaperones superfamily protein
AT1G61480	5.83414	3.51877e-27	up	S-locus lectin protein kinase family protein
AT3G16030	5.83205	7.13824e-190	up	lectin protein kinase family protein
AT3G07195	5.82958	3.09776e-138	up	RPM1-interacting protein 4 (RIN4) family protein
AT5G58500	5.82652	1.5003e-09	up	Protein of unknown function (DUF640)
AT5G09610	5.82183	1.28507e-17	up	pumilio 21
AT1G48980	5.81616	2.03684e-17	up	2-oxoglutarate (2OG) and Fe(II)-dependent oxygenase superfamily protein
AT3G22400	5.80856	4.22325e-126	up	PLAT/LH2 domain-containing lipoxygenase family protein
AT1G23730	5.80281	8.8312e-146	up	beta carbonic anhydrase 3
AT1G24140	5.80261	1.37122e-59	up	Matrixin family protein
AT5G61050	5.7971	1.61458e-06	up	histone deacetylase-related / HD-related
AT2G27320	5.79124	1.41905e-06	up	Protein of Unknown Function (DUF239)
AT5G61320	5.79035	4.75037e-42	up	cytochrome P450, family 89, subfamily A, polypeptide 3
AT3G11010	5.78941	6.07826e-79	up	receptor like protein 34
AT1G66880	5.78721	4.13002e-154	up	Protein kinase superfamily protein
AT1G76250	5.78373	1.15266e-106	up
AT1G11610	5.78262	0.000356623	up	cytochrome P450, family 71, subfamily A, polypeptide 18
AT2G38250	5.77515	6.68985e-176	up	Homeodomain-like superfamily protein
AT1G74360	5.77231	2.07624e-132	up	Leucine-rich repeat protein kinase family protein
AT3G11080	5.76976	1.99758e-188	up	receptor like protein 35
AT1G25460	5.76938	4.20109e-06	up	NAD(P)-binding Rossmann-fold superfamily protein
AT4G24170	5.76937	4.20627e-06	up	ATP binding microtubule motor family protein
AT5G36960	5.76937	4.21007e-06	up
AT1G16090	5.76911	1.17238e-93	up	wall associated kinase-like 7
AT3G16555	5.76683	1.45707e-06	up	F-box family protein
AT2G03230	5.76608	3.26796e-27	up	GCK domain-containing protein
AT4G23320	5.76063	2.18017e-76	up	cysteine-rich RLK (RECEPTOR-like protein kinase) 24
AT1G60783	5.75581	1.27142e-05	up
AT3G21780	5.75314	1.06968e-122	up	UDP-glucosyl transferase 71B6
AT3G47950	5.75212	3.24725e-76	up	H(+)-ATPase 4
AT3G17690	5.75159	1.01451e-82	up	cyclic nucleotide gated channel 19
AT2G15480	5.74333	1.65797e-142	up	UDP-glucosyl transferase 73B5
AT1G67000	5.74137	1.56149e-170	up	Protein kinase superfamily protein
AT2G29220	5.73114	4.48546e-06	up	Concanavalin A-like lectin protein kinase family protein
AT4G17710	5.73012	0.000116423	up	homeodomain GLABROUS 4
AT3G49340	5.72783	1.0129e-60	up	Cysteine proteinases superfamily protein
AT5G57190	5.72655	3.63964e-148	up	phosphatidylserine decarboxylase 2
AT3G45410	5.72348	5.30419e-73	up	Concanavalin A-like lectin protein kinase family protein
AT5G63900	5.72109	3.4688e-05	up	Acyl-CoA N-acyltransferase with RING/FYVE/PHD-type zinc finger domain
AT4G17565	5.711	4.60541e-05	up	F-box family protein with a domain of unknown function (DUF295)
AT5G54450	5.71012	1.0048e-05	up	Protein of unknown function (DUF295)
AT1G78390	5.70619	5.90159e-37	up	nine-cis-epoxycarotenoid dioxygenase 9
AT1G74870	5.70139	1.22039e-58	up	RING/U-box superfamily protein
AT3G61090	5.6998	1.94381e-47	up	Putative endonuclease or glycosyl hydrolase
AT3G53600	5.69495	9.95879e-14	up	C2H2-type zinc finger family protein
AT5G58940	5.69143	7.80539e-158	up	calmodulin-binding receptor-like cytoplasmic kinase 1
AT5G53870	5.69024	1.50304e-105	up	early nodulin-like protein 1
AT2G29490	5.689	1.22429e-13	up	glutathione S-transferase TAU 1
AT1G59780	5.688	0.000117547	up	NB-ARC domain-containing disease resistance protein
AT1G21520	5.68786	4.7573e-62	up
AT3G22360	5.68786	7.38748e-06	up	alternative oxidase 1B
AT1G33540	5.68712	4.07398e-05	up	serine carboxypeptidase-like 18
AT1G49150	5.68467	1.58977e-55	up
AT5G61260	5.68364	3.86446e-67	up	Plant calmodulin-binding protein-related
AT1G72000	5.68156	0.00011462	up	Plant neutral invertase family protein
AT5G41750	5.68146	1.1458e-49	up	Disease resistance protein (TIR-NBS-LRR class) family
AT1G02440	5.6804	3.28881e-35	up	ADP-ribosylation factor D1A
AT1G59590	5.67943	7.21766e-91	up	ZCF37
AT5G05490	5.67473	1.03049e-36	up	Rad21/Rec8-like family protein
AT1G10340	5.6743	2.84113e-96	up	Ankyrin repeat family protein
AT1G49030	5.66648	2.68784e-05	up	PLAC8 family protein
AT1G66610	5.66647	2.68991e-05	up	TRAF-like superfamily protein
AT1G74590	5.6644	3.46675e-119	up	glutathione S-transferase TAU 10
AT1G10540	5.6641	1.02347e-79	up	nucleobase-ascorbate transporter 8
AT5G61730	5.66247	3.91151e-13	up	ABC2 homolog 11
AT1G44050	5.65793	1.3704e-05	up	Cysteine/Histidine-rich C1 domain family protein
AT1G35210	5.65452	1.16833e-37	up
AT3G27140	5.65356	2.66234e-05	up	Protein phosphatase 2C family protein
ATMG00740	5.65205	1.63501e-05	up
AT4G21400	5.64906	1.39518e-145	up	cysteine-rich RLK (RECEPTOR-like protein kinase) 28
AT5G07800	5.64498	2.30575e-109	up	Flavin-binding monooxygenase family protein
AT2G17740	5.639	1.24484e-96	up	Cysteine/Histidine-rich C1 domain family protein
AT2G45220	5.63639	2.35194e-45	up	Plant invertase/pectin methylesterase inhibitor superfamily
AT4G26340	5.63467	0.000439195	up	F-box/RNI-like/FBD-like domains-containing protein
AT3G02100	5.63349	9.44832e-06	up	UDP-Glycosyltransferase superfamily protein
AT3G49055	5.63326	1.28184e-11	up
AT5G22140	5.62703	2.17509e-88	up	FAD/NAD(P)-binding oxidoreductase family protein
AT2G07714	5.6265	1.98945e-05	up	transcription factor-related
AT3G48790	5.62522	8.51049e-06	up	Pyridoxal phosphate (PLP)-dependent transferases superfamily protein
AT5G17970	5.62305	0.000274008	up	Disease resistance protein (TIR-NBS-LRR class) family
AT1G52200	5.62225	2.70197e-184	up	PLAC8 family protein
AT1G58420	5.61863	4.91533e-93	up	Uncharacterised conserved protein UCP031279
AT3G44720	5.61647	4.78166e-139	up	arogenate dehydratase 4
AT4G15740	5.61617	9.32486e-06	up	Calcium-dependent lipid-binding (CaLB domain) family protein
AT5G11180	5.60843	7.50801e-29	up	glutamate receptor 2.6
AT3G24090	5.60843	1.51385e-166	up	glutamine-fructose-6-phosphate transaminase (isomerizing)s;sugar binding;transaminases
AT4G24030	5.60642	2.84478e-13	up
AT2G36440	5.6053	7.91444e-06	up
AT5G60350	5.6053	7.90672e-06	up
AT5G43230	5.60105	1.34295e-05	up
AT5G47950	5.59279	5.56432e-06	up	HXXXD-type acyl-transferase family protein
AT1G15210	5.59279	5.56415e-06	up	pleiotropic drug resistance 7
AT3G55310	5.59279	5.56118e-06	up	NAD(P)-binding Rossmann-fold superfamily protein
AT4G17280	5.59185	5.71503e-05	up	Auxin-responsive family protein
AT2G21110	5.5816	0.000686999	up	Disease resistance-responsive (dirigent-like protein) family protein
AT1G14185	5.57661	5.24198e-31	up	Glucose-methanol-choline (GMC) oxidoreductase family protein
AT3G03850	5.5734	1.97539e-31	up	SAUR-like auxin-responsive protein family
AT3G28415	5.57193	9.69618e-06	up	ABC transporter family protein
AT1G24095	5.57159	4.00464e-48	up	Putative thiol-disulphide oxidoreductase DCC
AT3G19210	5.56933	5.62135e-86	up	homolog of RAD54
AT4G02390	5.56496	3.402e-167	up	poly(ADP-ribose) polymerase
AT4G08770	5.5642	9.41818e-21	up	Peroxidase superfamily protein
AT3G25180	5.56054	2.52591e-14	up	cytochrome P450, family 82, subfamily G, polypeptide 1
AT1G19320	5.55584	1.12803e-05	up	Pathogenesis-related thaumatin superfamily protein
AT2G14960	5.55584	1.12816e-05	up	Auxin-responsive GH3 family protein
AT1G32710	5.55584	1.12816e-05	up	Cytochrome c oxidase, subunit Vib family protein
AT2G24720	5.5558	4.94109e-23	up	glutamate receptor 2.2
AT3G48950	5.55447	0.000216765	up	Pectin lyase-like superfamily protein
AT4G26470	5.55214	1.06339e-102	up	Calcium-binding EF-hand family protein
AT2G35580	5.54844	3.70797e-35	up	Serine protease inhibitor (SERPIN) family protein
AT3G60966	5.54721	1.87339e-99	up	RING/U-box superfamily protein
AT5G42020	5.54544	6.04442e-105	up	Heat shock protein 70 (Hsp 70) family protein
AT5G45820	5.54441	1.91919e-34	up	CBL-interacting protein kinase 20
AT1G13200	5.54188	6.54818e-05	up	F-box and associated interaction domains-containing protein
AT5G46320	5.53848	2.31629e-05	up	MADS-box family protein
AT2G18000	5.53149	1.49114e-50	up	TBP-associated factor 14
AT2G27660	5.5305	2.57283e-83	up	Cysteine/Histidine-rich C1 domain family protein
AT5G64000	5.5301	7.57595e-149	up	Inositol monophosphatase family protein
AT3G47480	5.52931	1.77884e-142	up	Calcium-binding EF-hand family protein
AT2G42350	5.5286	2.25951e-41	up	RING/U-box superfamily protein
AT5G38240	5.52655	9.97812e-163	up	Protein kinase family protein
AT1G03850	5.51857	2.25836e-112	up	Glutaredoxin family protein
AT5G55460	5.51848	1.74551e-127	up	Bifunctional inhibitor/lipid-transfer protein/seed storage 2S albumin superfamily protein
AT5G66270	5.51317	7.01566e-17	up	Zinc finger C-x8-C-x5-C-x3-H type family protein
AT3G52400	5.51299	5.11254e-33	up	syntaxin of plants 122
AT1G75040	5.50889	1.98081e-161	up	pathogenesis-related gene 5
AT3G25240	5.50888	2.6729e-05	up	Protein of unknown function (DUF506)
AT1G30730	5.50389	7.05069e-181	up	FAD-binding Berberine family protein
AT1G64070	5.49777	3.43806e-28	up	Disease resistance protein (TIR-NBS-LRR class) family
AT5G22555	5.49593	0.00239557	up
AT2G02930	5.49581	3.40068e-59	up	glutathione S-transferase F3
AT5G37540	5.49572	8.67791e-168	up	Eukaryotic aspartyl protease family protein
AT2G28755	5.49125	5.4592e-05	up	UDP-D-glucuronate carboxy-lyase-related
AT2G33030	5.49125	5.45617e-05	up	receptor like protein 25
AT5G60260	5.48834	1.16706e-15	up
AT4G02380	5.48741	1.63644e-130	up	senescence-associated gene 21
AT2G17050	5.48506	1.67535e-17	up	disease resistance protein (TIR-NBS-LRR class), putative
AT1G02930	5.48288	2.55571e-78	up	glutathione S-transferase 6
AT3G52630	5.48232	1.03225e-23	up	Nucleic acid-binding, OB-fold-like protein
AT5G43910	5.48097	5.13168e-146	up	pfkB-like carbohydrate kinase family protein
AT5G09520	5.47641	1.7834e-05	up	hydroxyproline-rich glycoprotein family protein
AT4G33050	5.47485	4.53367e-100	up	calmodulin-binding family protein
AT1G47885	5.47131	3.92378e-12	up	Ribonuclease inhibitor
AT4G10200	5.46903	4.38308e-05	up	TTF-type zinc finger protein with HAT dimerisation domain
AT2G15345	5.46547	1.54321e-05	up	Plant invertase/pectin methylesterase inhibitor superfamily protein
AT3G21150	5.46115	1.44327e-19	up	B-box 32
AT3G57920	5.46098	1.8513e-05	up	squamosa promoter binding protein-like 15
AT4G15270	5.4582	8.9099e-29	up	glucosyltransferase-related
AT1G72070	5.4581	1.25527e-67	up	Chaperone DnaJ-domain superfamily protein
AT3G48300	5.45495	4.7317e-54	up	cytochrome P450, family 71, subfamily A, polypeptide 23
AT4G03290	5.45168	9.62105e-05	up	EF hand calcium-binding protein family
AT1G12870	5.45168	9.62105e-05	up	F-box and associated interaction domains-containing protein
AT2G18620	5.45019	9.02834e-83	up	Terpenoid synthases superfamily protein
AT2G31945	5.44485	2.13654e-23	up
AT3G13500	5.44167	2.56191e-05	up
AT1G35230	5.43423	6.11719e-104	up	arabinogalactan protein 5
AT5G58170	5.43157	3.85752e-17	up	SHV3-like 5
AT3G60010	5.42969	4.57933e-05	up	SKP1-like 13
AT2G42980	5.42818	2.43911e-38	up	Eukaryotic aspartyl protease family protein
AT5G05220	5.42029	3.90913e-32	up
AT3G23010	5.41824	3.43893e-101	up	receptor like protein 36
AT1G79910	5.41642	3.01259e-145	up	Regulator of Vps4 activity in the MVB pathway protein
AT1G61120	5.41549	1.70171e-12	up	terpene synthase 04
AT1G26590	5.41515	4.58868e-29	up	C2H2-like zinc finger protein
AT5G46130	5.41375	3.42224e-33	up	Protein of unknown function (DUF295)
AT1G34420	5.41147	9.50388e-144	up	leucine-rich repeat transmembrane protein kinase family protein
AT1G21230	5.4113	5.6442e-05	up	wall associated kinase 5
AT5G41680	5.4113	5.64353e-05	up	Protein kinase superfamily protein
AT5G13210	5.41077	3.81507e-106	up	Uncharacterised conserved protein UCP015417, vWA
AT5G52770	5.40501	1.62355e-10	up	Copper transport protein family
AT3G46770	5.40328	2.75176e-14	up	AP2/B3-like transcriptional factor family protein
AT3G23770	5.40292	0.000661629	up	O-Glycosyl hydrolases family 17 protein
AT3G07070	5.39881	3.34712e-10	up	Protein kinase superfamily protein
AT5G09470	5.39642	3.24807e-120	up	dicarboxylate carrier 3
AT5G35920	5.39491	2.6998e-05	up	cytochrome P450, family 79, subfamily A, polypeptide 4 pseudogene
AT1G72280	5.39481	1.38041e-146	up	endoplasmic reticulum oxidoreductins 1
AT5G07530	5.39451	1.85274e-30	up	glycine rich protein 17
AT5G35380	5.39264	4.81357e-05	up	Protein kinase protein with adenine nucleotide alpha hydrolases-like domain
AT5G39770	5.39263	4.80816e-05	up	Restriction endonuclease, type II-like superfamily protein
AT5G02400	5.39192	5.42314e-156	up	pol-like 2
AT5G56230	5.38793	1.56384e-54	up	prenylated RAB acceptor 1.G2
AT4G04900	5.38741	4.92967e-38	up	ROP-interactive CRIB motif-containing protein 10
AT5G06839	5.37914	2.66913e-05	up	bZIP transcription factor family protein
AT2G40330	5.3752	3.58064e-67	up	PYR1-like 6
AT4G21500	5.3733	1.00801e-167	up
AT1G20795	5.37039	0.000412242	up	F-box family protein
AT2G39640	5.37039	0.00041192	up	glycosyl hydrolase family 17 protein
AT5G48657	5.36957	8.0089e-122	up	defense protein-related
AT3G60970	5.36948	2.58044e-109	up	multidrug resistance-associated protein 15
AT2G36890	5.36868	2.77617e-16	up	Duplicated homeodomain-like superfamily protein
AT1G48260	5.36643	4.11424e-75	up	CBL-interacting protein kinase 17
AT3G27490	5.36516	0.000486262	up	Cysteine/Histidine-rich C1 domain family protein
AT1G02650	5.36173	7.87754e-88	up	Tetratricopeptide repeat (TPR)-like superfamily protein
AT3G13390	5.35757	3.30684e-05	up	SKU5 similar 11
AT2G17070	5.35757	3.30793e-05	up	Arabidopsis protein of unknown function (DUF241)
AT5G16900	5.35757	3.30866e-05	up	Leucine-rich repeat protein kinase family protein
AT1G79450	5.356	3.20049e-118	up	ALA-interacting subunit 5
AT2G35000	5.35457	9.99528e-102	up	RING/U-box superfamily protein
AT5G43410	5.35311	1.91078e-37	up	Integrase-type DNA-binding superfamily protein
AT2G17220	5.34794	3.9263e-197	up	Protein kinase superfamily protein
AT1G11100	5.34668	4.52818e-39	up	SNF2 domain-containing protein / helicase domain-containing protein / zinc finger protein-related
AT3G51330	5.34336	3.98142e-60	up	Eukaryotic aspartyl protease family protein
AT2G15390	5.34275	3.24543e-43	up	fucosyltransferase 4
AT1G32361	5.3343	0.0017771	up	RING/U-box superfamily protein
AT3G05360	5.33144	2.2804e-58	up	receptor like protein 30
AT3G13900	5.31848	4.5041e-15	up	ATPase E1-E2 type family protein / haloacid dehalogenase-like hydrolase family protein
AT5G22610	5.31437	6.9079e-05	up	F-box/RNI-like/FBD-like domains-containing protein
AT4G30880	5.31435	6.91306e-05	up	Bifunctional inhibitor/lipid-transfer protein/seed storage 2S albumin superfamily protein
AT2G38350	5.30896	0.000127757	up
AT1G24250	5.30894	0.000127635	up	Paired amphipathic helix (PAH2) superfamily protein
AT4G12720	5.30773	2.01046e-103	up	MutT/nudix family protein
AT5G59820	5.30588	1.18383e-27	up	C2H2-type zinc finger family protein
AT5G56200	5.30174	2.04965e-09	up	C2H2 type zinc finger transcription factor family
AT3G10320	5.29748	1.43439e-21	up	Glycosyltransferase family 61 protein
AT1G17235	5.29503	3.07175e-42	up	ROTUNDIFOLIA like 11
AT2G32210	5.2948	2.22241e-47	up
AT5G41740	5.29451	2.54887e-80	up	Disease resistance protein (TIR-NBS-LRR class) family
AT3G28560	5.28741	6.57593e-05	up	BCS1 AAA-type ATPase
AT3G49845	5.28678	0.000112074	up
AT1G23700	5.28532	7.32788e-05	up	Protein kinase superfamily protein
AT1G48740	5.27788	0.00171374	up	2-oxoglutarate (2OG) and Fe(II)-dependent oxygenase superfamily protein
AT3G48630	5.27705	9.13587e-28	up
AT5G09490	5.27491	8.32361e-05	up	Ribosomal protein S19 family protein
AT4G24910	5.27461	5.17652e-30	up	Protein of unknown function (DUF579)
AT4G21010	5.27331	0.00039415	up	Transcription initiation factor TFIIE, beta subunit
AT3G13090	5.26843	4.46409e-37	up	multidrug resistance-associated protein 8
AT4G24040	5.26831	8.55524e-177	up	trehalase 1
AT3G25655	5.26762	0.000618252	up	inflorescence deficient in abscission (IDA)-like 1
AT2G01500	5.26739	5.78146e-05	up	Homeodomain-like superfamily protein
AT5G07390	5.26738	5.77622e-05	up	respiratory burst oxidase homolog A
AT5G63240	5.26227	7.47767e-05	up	Carbohydrate-binding X8 domain superfamily protein
AT1G43310	5.26172	2.60399e-10	up	Nucleotide-sugar transporter family protein
AT2G46495	5.25867	0.00196047	up	RING/U-box superfamily protein
AT3G22160	5.25676	6.45591e-145	up	VQ motif-containing protein
AT5G12300	5.25626	1.12087e-78	up	Calcium-dependent lipid-binding (CaLB domain) family protein
AT5G23170	5.25533	2.16454e-133	up	Protein kinase superfamily protein
AT1G33800	5.25369	4.48366e-66	up	Protein of unknown function (DUF579)
AT1G09400	5.25115	6.84847e-05	up	FMN-linked oxidoreductases superfamily protein
AT5G39100	5.25115	6.84151e-05	up	germin-like protein 6
AT3G11640	5.24888	5.09061e-33	up
AT2G02810	5.24611	2.78511e-160	up	UDP-galactose transporter 1
AT2G47130	5.24273	7.12827e-145	up	NAD(P)-binding Rossmann-fold superfamily protein
AT5G16170	5.24197	7.83968e-101	up	Core-2/I-branching beta-1,6-N-acetylglucosaminyltransferase family protein
AT2G33710	5.24147	2.29896e-38	up	Integrase-type DNA-binding superfamily protein
AT5G14000	5.24128	3.93463e-26	up	NAC domain containing protein 84
AT3G26010	5.23852	0.000116536	up	Galactose oxidase/kelch repeat superfamily protein
AT3G02970	5.2375	7.64602e-13	up	EXORDIUM like 6
AT3G55950	5.23318	4.05452e-156	up	CRINKLY4 related 3
AT4G21230	5.23301	1.01659e-50	up	cysteine-rich RLK (RECEPTOR-like protein kinase) 27
AT5G40180	5.2321	4.1464e-22	up
AT4G21380	5.23206	9.32217e-98	up	receptor kinase 3
AT1G70390	5.23083	7.21808e-05	up	F-box and associated interaction domains-containing protein
AT3G09520	5.22639	6.5547e-111	up	exocyst subunit exo70 family protein H4
AT1G61475	5.2248	0.000555763	up	ATP binding;protein kinases
AT3G47460	5.21634	1.17491e-100	up	Structural maintenance of chromosomes (SMC) family protein
AT5G18910	5.21174	0.000894786	up	Protein kinase superfamily protein
AT1G73550	5.21174	0.000894992	up	Bifunctional inhibitor/lipid-transfer protein/seed storage 2S albumin superfamily protein
AT2G19070	5.20971	5.01929e-10	up	spermidine hydroxycinnamoyl transferase
AT1G14870	5.20895	3.11129e-102	up	PLANT CADMIUM RESISTANCE 2
AT2G28210	5.20579	3.50873e-32	up	alpha carbonic anhydrase 2
AT1G60750	5.20337	0.000144861	up	NAD(P)-linked oxidoreductase superfamily protein
AT4G15360	5.20323	0.000314591	up	cytochrome P450, family 705, subfamily A, polypeptide 3
AT4G20370	5.20321	0.000314356	up	PEBP (phosphatidylethanolamine-binding protein) family protein
AT4G30640	5.20186	9.79204e-51	up	RNI-like superfamily protein
AT2G45570	5.20011	2.88999e-09	up	cytochrome P450, family 76, subfamily C, polypeptide 2
AT4G04220	5.19995	1.19287e-183	up	receptor like protein 46
AT1G12320	5.19553	2.10024e-158	up	Protein of unknown function (DUF1442)
AT1G67810	5.19207	9.4927e-70	up	sulfur E2
AT2G29350	5.19164	6.49581e-07	up	senescence-associated gene 13
AT3G49520	5.19151	0.000559414	up	F-box and associated interaction domains-containing protein
AT5G49680	5.18482	1.48263e-121	up	Golgi-body localisation protein domain ;RNA pol II promoter Fmp27 protein domain
AT2G24070	5.18156	3.24996e-26	up	Family of unknown function (DUF566)
AT2G23800	5.18146	3.96422e-12	up	geranylgeranyl pyrophosphate synthase 2
AT3G49690	5.17953	5.31939e-21	up	myb domain protein 84
AT3G54800	5.17652	0.000176245	up	Pleckstrin homology (PH) and lipid-binding START domains-containing protein
AT4G19570	5.17639	0.000285791	up	Chaperone DnaJ-domain superfamily protein
AT5G27420	5.1761	1.02546e-23	up	carbon/nitrogen insensitive 1
AT1G30740	5.17198	1.86115e-12	up	FAD-binding Berberine family protein
AT2G41835	5.16995	9.6515e-155	up	zinc finger (C2H2 type, AN1-like) family protein
AT3G01570	5.1666	3.38962e-49	up	Oleosin family protein
AT3G20860	5.16239	1.51972e-119	up	NIMA-related kinase 5
AT1G33720	5.1585	7.03896e-96	up	cytochrome P450, family 76, subfamily C, polypeptide 6
AT1G14260	5.15759	6.61697e-25	up	RING/FYVE/PHD zinc finger superfamily protein
AT5G41090	5.15676	0.000992714	up	NAC domain containing protein 95
AT1G08320	5.15155	0.000701912	up	bZIP transcription factor family protein
AT4G37490	5.14502	8.97474e-18	up	CYCLIN B1;1
AT1G69050	5.14463	0.00032894	up
AT3G56500	5.14362	0.00013132	up	serine-rich protein-related
AT1G30755	5.1419	1.75481e-135	up	Protein of unknown function (DUF668)
AT1G77510	5.14176	1.96098e-79	up	PDI-like 1-2
AT1G29020	5.14075	0.00133413	up	Calcium-binding EF-hand family protein
AT1G14500	5.13929	3.98e-07	up	Ankyrin repeat family protein
AT4G36110	5.13853	3.38893e-14	up	SAUR-like auxin-responsive protein family
AT1G06137	5.13839	0.000258538	up
AT3G59700	5.13457	2.18415e-133	up	lectin-receptor kinase
AT1G23149	5.12897	7.34216e-10	up	conserved peptide upstream open reading frame 29
AT5G66670	5.12897	0.000142101	up	Protein of unknown function (DUF677)
AT5G60320	5.12896	0.000142007	up	Concanavalin A-like lectin protein kinase family protein
AT1G71520	5.12585	7.24237e-35	up	Integrase-type DNA-binding superfamily protein
AT3G25780	5.12451	4.43899e-94	up	allene oxide cyclase 3
AT3G08810	5.12423	0.00011766	up	Galactose oxidase/kelch repeat superfamily protein
AT3G25573	5.12403	0.00338052	up
AT3G55890	5.12303	5.70777e-85	up	Yippee family putative zinc-binding protein
AT3G19010	5.12283	2.09738e-129	up	2-oxoglutarate (2OG) and Fe(II)-dependent oxygenase superfamily protein
AT1G23520	5.12137	0.000133842	up	Domain of unknown function (DUF220)
AT5G45810	5.11307	7.51438e-21	up	CBL-interacting protein kinase 19
AT3G26500	5.10751	9.06978e-125	up	plant intracellular ras group-related LRR 2
AT5G65140	5.10065	9.06104e-132	up	Haloacid dehalogenase-like hydrolase (HAD) superfamily protein
AT5G25910	5.09955	3.48104e-119	up	receptor like protein 52
AT4G23190	5.09454	3.1126e-149	up	cysteine-rich RLK (RECEPTOR-like protein kinase) 11
AT4G28340	5.093	1.41155e-13	up
AT4G25090	5.09037	0.00106411	up	Riboflavin synthase-like superfamily protein
AT4G15120	5.08695	3.99233e-17	up	VQ motif-containing protein
AT3G04320	5.08378	0.000171388	up	Kunitz family trypsin and protease inhibitor protein
AT5G24330	5.08377	0.000171487	up	ARABIDOPSIS TRITHORAX-RELATED PROTEIN 6
AT1G21528	5.08375	0.000171623	up
AT3G53810	5.08205	3.17217e-159	up	Concanavalin A-like lectin protein kinase family protein
AT1G67920	5.08117	2.40397e-41	up
AT1G73510	5.08093	2.04653e-13	up
AT4G25110	5.07449	1.55713e-100	up	metacaspase 2
AT4G29520	5.07398	5.41056e-150	up
AT3G48450	5.07083	8.6723e-17	up	RPM1-interacting protein 4 (RIN4) family protein
AT2G18180	5.07047	2.85083e-52	up	Sec14p-like phosphatidylinositol transfer family protein
AT2G22760	5.06999	5.27778e-20	up	basic helix-loop-helix (bHLH) DNA-binding superfamily protein
AT1G53100	5.06878	3.30039e-139	up	Core-2/I-branching beta-1,6-N-acetylglucosaminyltransferase family protein
AT1G52565	5.06812	6.9551e-25	up
AT2G30550	5.0676	1.14304e-143	up	alpha/beta-Hydrolases superfamily protein
AT5G45440	5.06675	1.61708e-22	up	P-loop containing nucleoside triphosphate hydrolases superfamily protein
AT2G32190	5.06313	1.4327e-87	up
AT2G03840	5.06011	2.24371e-11	up	tetraspanin13
AT5G25920	5.05979	9.33509e-14	up
AT1G77830	5.05926	0.000808656	up	RING/U-box superfamily protein
AT4G26960	5.05666	3.56863e-13	up
AT5G05190	5.05656	5.96684e-149	up	Protein of unknown function (DUF3133)
AT1G68960	5.056	0.00955033	up	Protein of unknown function (DUF295)
AT2G38360	5.05536	2.08785e-140	up	prenylated RAB acceptor 1.B4
AT2G42800	5.05251	4.45487e-22	up	receptor like protein 29
AT3G09440	5.05192	1.06669e-44	up	Heat shock protein 70 (Hsp 70) family protein
AT5G56350	5.05078	7.30751e-108	up	Pyruvate kinase family protein
AT2G01920	5.04903	0.00072699	up	ENTH/VHS/GAT family protein
AT1G06660	5.04901	0.000727454	up
AT5G64540	5.04611	0.00203189	up
AT4G23570	5.04243	3.30641e-146	up	phosphatase-related
AT3G19320	5.04234	9.84846e-11	up	Leucine-rich repeat (LRR) family protein
AT4G21390	5.0415	3.1193e-154	up	S-locus lectin protein kinase family protein
AT4G11370	5.04073	4.41922e-103	up	RING-H2 finger A1A
AT5G39400	5.03904	6.53643e-11	up	Calcium/lipid-binding (CaLB) phosphatase
AT1G74875	5.03648	0.000457422	up
AT3G09400	5.03619	2.76508e-07	up	pol-like 3
AT1G69610	5.03497	7.23422e-126	up	Protein of unknown function (DUF1666)
AT4G32810	5.03164	1.05358e-35	up	carotenoid cleavage dioxygenase 8
AT3G22700	5.02725	1.1219e-12	up	F-box and associated interaction domains-containing protein
AT3G13850	5.02447	3.72019e-38	up	LOB domain-containing protein 22
AT1G07645	5.02213	0.000340041	up	dessication-induced 1VOC superfamily protein
AT4G37420	5.01775	2.52332e-11	up	Domain of unknown function (DUF23)
AT2G21740	5.01638	0.000331449	up	Protein of unknown function (DUF1278)
AT2G22290	5.01636	0.000331228	up	RAB GTPase homolog H1D
AT5G38344	5.01634	0.000330986	up	Toll-Interleukin-Resistance (TIR) domain family protein
AT3G48850	5.0162	9.87675e-21	up	phosphate transporter 3;2
AT3G57260	5.0118	7.8344e-13	up	beta-1,3-glucanase 2
AT3G12840	5.0094	1.20266e-08	up
AT2G39320	5.0074	6.2247e-12	up	Cysteine proteinases superfamily protein
AT1G08940	5.00237	3.64428e-65	up	Phosphoglycerate mutase family protein
AT1G72950	5.00203	2.96912e-68	up	Disease resistance protein (TIR-NBS class)
AT1G10070	4.99882	2.22459e-67	up	branched-chain amino acid transaminase 2
AT3G56710	4.99684	1.38457e-100	up	sigma factor binding protein 1
AT1G42560	4.99627	0.000313973	up	Seven transmembrane MLO family protein
AT4G11000	4.99564	4.99108e-127	up	Ankyrin repeat family protein
AT1G02570	4.99458	0.00273841	up
AT2G35770	4.99456	0.00273707	up	serine carboxypeptidase-like 28
AT3G45660	4.98744	0.00133413	up	Major facilitator superfamily protein
AT3G30530	4.98744	0.00133413	up	basic leucine-zipper 42
AT4G28395	4.98698	0.000298311	up	Bifunctional inhibitor/lipid-transfer protein/seed storage 2S albumin superfamily protein
AT3G17620	4.98698	0.000298152	up	F-box and associated interaction domains-containing protein
AT5G09720	4.98697	0.000298055	up	Magnesium transporter CorA-like family protein
AT2G45130	4.98697	0.000298055	up	SPX domain gene 3
AT5G44270	4.98661	0.000483888	up	TPX2 (targeting protein for Xklp2) protein family
AT1G68150	4.98476	2.8187e-06	up	WRKY DNA-binding protein 9
AT1G66550	4.98307	7.63181e-18	up	WRKY DNA-binding protein 67
AT5G46230	4.97939	1.06535e-97	up	Protein of unknown function, DUF538
AT5G05290	4.97329	0.00131821	up	expansin A2
AT5G03795	4.97218	8.12548e-12	up	Exostosin family protein
AT5G19870	4.97057	0.000275567	up	Family of unknown function (DUF716)
AT3G28857	4.96942	1.55026e-19	up	basic helix-loop-helix (bHLH) DNA-binding family protein
AT3G52115	4.96922	7.14963e-36	up	gamma response gene 1
AT5G01250	4.96762	5.54823e-20	up	alpha 1,4-glycosyltransferase family protein
AT1G61290	4.96208	0.000382057	up	syntaxin of plants 124
AT3G21890	4.96015	0.00186953	up	B-box type zinc finger family protein
AT4G28920	4.96013	0.0018689	up	Protein of unknown function (DUF626)
AT5G25960	4.96012	0.00186839	up	Protein of Unknown Function (DUF239)
AT3G05950	4.95753	1.78408e-19	up	RmlC-like cupins superfamily protein
AT2G38720	4.95276	7.52689e-13	up	microtubule-associated protein 65-5
AT2G45360	4.95238	0.00265345	up	Protein of unknown function (DUF1442)
AT5G54710	4.95049	3.33656e-154	up	Ankyrin repeat family protein
AT5G37250	4.94592	0.00116886	up	RING/U-box superfamily protein
AT1G68880	4.94592	0.00116886	up	basic leucine-zipper 8
AT2G44580	4.9452	2.67254e-34	up	zinc ion binding
AT1G70990	4.94231	6.83023e-08	up	proline-rich family protein
AT1G27330	4.94092	6.13681e-151	up	Ribosome associated membrane protein RAMP4
AT4G00940	4.93997	2.07333e-133	up	Dof-type zinc finger DNA-binding family protein
AT5G60900	4.93881	1.96166e-117	up	receptor-like protein kinase 1
AT1G47510	4.93298	1.45848e-16	up	inositol polyphosphate 5-phosphatase 11
AT5G52800	4.93144	2.59931e-156	up	DNA primases
AT5G40210	4.92082	3.34042e-12	up	nodulin MtN21 /EamA-like transporter family protein
AT4G14670	4.91862	0.00109397	up	casein lytic proteinase B2
AT5G54720	4.91857	2.40293e-126	up	Ankyrin repeat family protein
AT4G18770	4.91836	0.000504472	up	myb domain protein 98
AT1G56320	4.91834	0.00050489	up
AT3G23290	4.91805	4.34165e-114	up	Protein of unknown function (DUF640)
AT1G68200	4.91804	2.78221e-40	up	Zinc finger C-x8-C-x5-C-x3-H type family protein
AT4G10960	4.91735	2.72462e-135	up	UDP-D-glucose/UDP-D-galactose 4-epimerase 5
AT4G17260	4.91701	9.414e-164	up	Lactate/malate dehydrogenase family protein
AT1G61420	4.9131	5.78596e-145	up	S-locus lectin protein kinase family protein
AT3G57460	4.91126	3.11826e-59	up	catalytics;metal ion binding
AT4G37295	4.91106	0.00119929	up
AT1G09860	4.9088	0.00312377	up	purine permease 16
AT1G77810	4.90768	1.50829e-123	up	Galactosyltransferase family protein
AT4G19030	4.90526	0.00125842	up	NOD26-like major intrinsic protein 1
AT2G31940	4.90524	0.00125941	up
AT2G28580	4.90445	1.11973e-37	up	Plant protein of unknown function (DUF247)
AT4G13790	4.90213	6.50744e-11	up	SAUR-like auxin-responsive protein family
AT3G14470	4.90038	5.41872e-116	up	NB-ARC domain-containing disease resistance protein
AT5G03160	4.8997	6.55831e-143	up	homolog of mamallian P58IPK
AT5G24050	4.89867	0.00489081	up	Domain of unknown function (DUF313)
AT1G76965	4.89858	2.02078e-08	up
AT3G14740	4.89283	1.32003e-25	up	RING/FYVE/PHD zinc finger superfamily protein
AT5G17760	4.89043	4.37186e-106	up	P-loop containing nucleoside triphosphate hydrolases superfamily protein
AT1G06020	4.88914	6.73168e-21	up	pfkB-like carbohydrate kinase family protein
AT2G38690	4.88482	6.03369e-12	up
AT5G20960	4.88403	9.47819e-90	up	aldehyde oxidase 1
AT4G28950	4.88396	2.72185e-12	up	RHO-related protein from plants 9
AT1G61370	4.88331	4.68082e-86	up	S-locus lectin protein kinase family protein
AT4G20000	4.87716	9.47301e-18	up	VQ motif-containing protein
AT5G09570	4.87578	1.50963e-22	up	Cox19-like CHCH family protein
AT5G38280	4.87372	2.81748e-25	up	PR5-like receptor kinase
AT4G26930	4.87346	0.00114851	up	myb domain protein 97
AT2G29950	4.87244	3.21847e-65	up	ELF4-like 1
AT5G25770	4.86808	2.46346e-146	up	alpha/beta-Hydrolases superfamily protein
AT4G19360	4.85813	0.00172745	up	SCD6 protein-related
AT1G30780	4.85324	0.000737425	up	F-box associated ubiquitination effector family protein
AT1G18970	4.85322	0.000736859	up	germin-like protein 4
AT1G66050	4.85319	0.000736414	up	Zinc finger (C3HC4-type RING finger) family protein
AT4G36880	4.85318	0.000736217	up	cysteine proteinase1
AT4G18350	4.85317	0.000735986	up	nine-cis-epoxycarotenoid dioxygenase 2
AT1G23850	4.85221	4.85515e-111	up
AT4G20050	4.84927	3.47206e-18	up	Pectin lyase-like superfamily protein
AT1G60130	4.84856	0.00304745	up	Mannose-binding lectin superfamily protein
AT5G25090	4.84856	0.0030474	up	early nodulin-like protein 13
AT3G54060	4.84855	0.00304693	up
AT5G39000	4.84855	0.00304526	up	Malectin/receptor-like protein kinase family protein
AT1G35710	4.84717	6.52692e-59	up	Protein kinase family protein with leucine-rich repeat domain
AT5G38260	4.84516	7.86414e-37	up	Protein kinase superfamily protein
AT5G39580	4.84357	6.22718e-36	up	Peroxidase superfamily protein
AT1G66870	4.84132	0.000707335	up	Carbohydrate-binding X8 domain superfamily protein
AT5G47980	4.84132	0.000707285	up	HXXXD-type acyl-transferase family protein
AT1G08450	4.83806	2.77798e-155	up	calreticulin 3
AT4G15165	4.83104	1.41671e-64	up	N-terminal nucleophile aminohydrolases (Ntn hydrolases) superfamily protein
AT1G48605	4.83037	4.19398e-55	up	Flavoprotein
AT5G41880	4.83002	1.07063e-84	up	DNA primases;DNA primases
AT4G35589	4.82855	0.000836418	up
AT2G07684	4.82854	0.00083597	up
AT1G32270	4.82854	0.000835943	up	syntaxin, putative
AT5G24230	4.82693	7.56059e-19	up	Lipase class 3-related protein
AT1G52910	4.82531	1.43283e-36	up	Protein of unknown function (DUF1218)
AT5G07760	4.82468	2.14916e-23	up	formin homology 2 domain-containing protein / FH2 domain-containing protein
AT2G21780	4.82217	7.92174e-07	up
AT4G08850	4.82123	1.9988e-139	up	Leucine-rich repeat receptor-like protein kinase family protein
AT3G28890	4.82009	4.46413e-99	up	receptor like protein 43
AT5G52810	4.81895	1.8161e-114	up	NAD(P)-binding Rossmann-fold superfamily protein
AT5G02550	4.80699	0.00215571	up
AT4G04972	4.80338	8.46272e-13	up
AT3G01880	4.80223	0.00186024	up	Plant protein of unknown function (DUF946)
AT2G23680	4.80093	1.05891e-141	up	Cold acclimation protein WCOR413 family
AT2G26440	4.80041	4.14855e-82	up	Plant invertase/pectin methylesterase inhibitor superfamily
AT1G05835	4.79785	0.000743931	up	PHD finger protein
AT3G13080	4.79754	4.00803e-131	up	multidrug resistance-associated protein 3
AT2G28340	4.79516	0.0006049	up	GATA transcription factor 13
AT3G62430	4.79516	0.000604928	up	Protein with RNI-like/FBD-like domains
AT1G18410	4.79516	0.000604928	up	P-loop containing nucleoside triphosphate hydrolases superfamily protein
AT2G30730	4.79516	0.000604928	up	Protein kinase superfamily protein
AT1G60340	4.78955	0.000715769	up	NAC (No Apical Meristem) domain transcriptional regulator superfamily protein
AT1G33020	4.78954	0.000716444	up	F-box and associated interaction domains-containing protein
AT4G05030	4.7853	5.91668e-17	up	Copper transport protein family
AT4G26990	4.78447	1.27519e-132	up
AT1G73965	4.78308	3.44538e-13	up	CLAVATA3/ESR-RELATED 13
AT4G37220	4.78174	5.14593e-17	up	Cold acclimation protein WCOR413 family
AT2G41440	4.77561	3.94693e-99	up
AT4G34135	4.77168	1.69296e-105	up	UDP-glucosyltransferase 73B2
AT4G33355	4.7693	0.000840232	up	Bifunctional inhibitor/lipid-transfer protein/seed storage 2S albumin superfamily protein
AT1G16225	4.76688	0.0124157	up	Target SNARE coiled-coil domain protein
AT1G13830	4.76519	7.3064e-22	up	Carbohydrate-binding X8 domain superfamily protein
AT3G50470	4.76366	7.99563e-99	up	homolog of RPW8 3
AT2G07678	4.76287	2.18004e-05	up
AT5G44910	4.76267	6.9537e-81	up	Toll-Interleukin-Resistance (TIR) domain family protein
AT4G22070	4.75853	0.00297236	up	WRKY DNA-binding protein 31
AT1G15385	4.75695	0.0036183	up
AT3G46090	4.75289	1.09895e-130	up	C2H2 and C2HC zinc fingers superfamily protein
AT1G61800	4.75033	4.53938e-50	up	glucose-6-phosphate/phosphate translocator 2
AT5G19110	4.74794	1.11897e-06	up	Eukaryotic aspartyl protease family protein
AT3G11840	4.74612	3.79021e-128	up	plant U-box 24
AT5G14420	4.74468	5.02738e-134	up	RING domain ligase2
AT5G65130	4.74293	1.32549e-09	up	Integrase-type DNA-binding superfamily protein
AT5G50200	4.73404	7.05114e-119	up	nitrate transmembrane transporters
AT3G62600	4.73056	6.6413e-123	up	DNAJ heat shock family protein
AT5G12180	4.72989	9.26776e-11	up	calcium-dependent protein kinase 17
AT4G04990	4.72698	0.00130655	up	Protein of unknown function (DUF761)
AT2G04395	4.72696	0.00130702	up	Nucleic acid-binding, OB-fold-like protein
AT2G07676	4.72695	0.00130718	up
AT1G33612	4.72486	9.27748e-18	up	Leucine-rich repeat (LRR) family protein
AT1G06148	4.72427	9.47642e-08	up
AT1G13510	4.71388	0.00232865	up	Protein of unknown function (DUF1262)
AT5G21130	4.71386	0.00232955	up	Late embryogenesis abundant (LEA) hydroxyproline-rich glycoprotein family
AT4G21490	4.71282	1.18614e-12	up	NAD(P)H dehydrogenase B3
AT2G07773	4.71159	2.22439e-11	up
AT4G18250	4.70903	1.65154e-133	up	receptor serine/threonine kinase, putative
AT3G28340	4.70745	1.42518e-24	up	galacturonosyltransferase-like 10
AT3G48090	4.707	4.4961e-165	up	alpha/beta-Hydrolases superfamily protein
AT3G21180	4.70407	2.18036e-07	up	autoinhibited Ca(2+)-ATPase 9
AT2G37810	4.70282	0.00187265	up	Cysteine/Histidine-rich C1 domain family protein
AT5G20000	4.70271	1.16919e-108	up	AAA-type ATPase family protein
AT1G66060	4.70207	1.13926e-18	up	Family of unknown function (DUF577)
AT5G48390	4.70168	2.50862e-07	up	Tetratricopeptide repeat (TPR)-like superfamily protein
AT1G69790	4.70052	9.00039e-144	up	Protein kinase superfamily protein
AT1G61360	4.70005	1.51172e-113	up	S-locus lectin protein kinase family protein
AT2G39410	4.69968	0.0023164	up	alpha/beta-Hydrolases superfamily protein
AT1G75930	4.69967	0.00231651	up	extracellular lipase 6
AT2G23210	4.69965	0.00231819	up	UDP-Glycosyltransferase superfamily protein
AT5G19650	4.69961	0.00232032	up	ovate family protein 8
AT1G08990	4.69961	0.00232036	up	plant glycogenin-like starch initiation protein 5
AT2G05940	4.69415	1.29555e-82	up	Protein kinase superfamily protein
AT1G77500	4.69391	3.70464e-137	up	Protein of unknown function (DUF630 and DUF632)
AT4G02830	4.69212	0.00265431	up
AT2G03580	4.6921	0.00265276	up	F-box family protein-related
AT4G36490	4.69044	4.28666e-12	up	SEC14-like 12
AT5G48850	4.68818	2.82159e-53	up	Tetratricopeptide repeat (TPR)-like superfamily protein
AT2G42470	4.68389	9.61455e-09	up	TRAF-like family protein
AT5G54700	4.68304	1.78551e-07	up	Ankyrin repeat family protein
AT1G76970	4.68194	1.31821e-144	up	Target of Myb protein 1
AT3G15356	4.68192	8.85883e-122	up	Legume lectin family protein
AT1G68690	4.67846	1.19536e-111	up	Protein kinase superfamily protein
AT2G32370	4.67677	1.72044e-05	up	homeodomain GLABROUS 3
AT3G46230	4.67613	1.48735e-43	up	heat shock protein 17.4
AT5G14470	4.67367	3.92113e-31	up	GHMP kinase family protein
AT5G01380	4.66928	6.11003e-42	up	Homeodomain-like superfamily protein
AT2G29740	4.66698	9.25488e-17	up	UDP-glucosyl transferase 71C2
AT3G61410	4.66691	1.74741e-11	up
AT5G22630	4.6663	1.26946e-140	up	arogenate dehydratase 5
AT5G45000	4.66482	6.86482e-114	up	Disease resistance protein (TIR-NBS-LRR class) family
AT3G21300	4.66226	6.25632e-135	up	RNA methyltransferase family protein
AT4G05020	4.6559	3.5435e-114	up	NAD(P)H dehydrogenase B2
AT4G24340	4.65411	3.44124e-17	up	Phosphorylase superfamily protein
AT5G23220	4.6522	3.72197e-55	up	nicotinamidase 3
AT3G13435	4.65123	0.00135722	up
AT5G56510	4.64879	0.0041655	up	pumilio 12
AT5G40780	4.64841	2.47624e-108	up	lysine histidine transporter 1
AT3G53060	4.64612	0.00174769	up	SKP1-like 6
AT4G08780	4.64612	0.00174767	up	Peroxidase superfamily protein
AT2G13770	4.64582	0.00133765	up
AT1G28375	4.64581	0.00133706	up
AT1G12600	4.64201	2.77904e-26	up	UDP-N-acetylglucosamine (UAA) transporter family
AT4G37720	4.64109	0.00327558	up	phytosulfokine 6 precursor
AT2G42140	4.64108	0.00327378	up	VQ motif-containing protein
AT4G17980	4.64108	0.00327378	up	NAC domain containing protein 71
AT5G01120	4.64107	0.00327302	up	Protein of unknown function (DUF674)
AT4G34131	4.64008	2.1579e-117	up	UDP-glucosyl transferase 73B3
AT3G61760	4.64005	1.0019e-48	up	DYNAMIN-like 1B
AT3G46160	4.63665	0.0156224	up	Protein kinase superfamily protein
AT2G18340	4.63665	0.0156224	up	late embryogenesis abundant domain-containing protein / LEA domain-containing protein
AT1G76370	4.63663	0.01562	up	Protein kinase superfamily protein
AT2G17120	4.62803	6.39001e-104	up	lysm domain GPI-anchored protein 2 precursor
AT1G04980	4.62705	2.91881e-64	up	PDI-like 2-2
AT4G13000	4.62557	1.70636e-72	up	AGC (cAMP-dependent, cGMP-dependent and protein kinase C) kinase family protein
AT3G59450	4.62542	1.3798e-06	up	Calcium-binding EF-hand family protein
AT4G34390	4.62431	4.76337e-125	up	extra-large GTP-binding protein 2
AT1G65481	4.62258	1.82607e-09	up
AT1G14455	4.62192	0.00127231	up
AT2G31865	4.62121	2.01622e-152	up	poly(ADP-ribose) glycohydrolase 2
AT2G36650	4.61536	2.81951e-15	up
AT4G31900	4.6147	6.77552e-17	up	chromatin remodeling factor, putative
AT1G53270	4.61463	1.91631e-19	up	ABC-2 type transporter family protein
AT1G63720	4.61274	9.56682e-80	up
AT4G38390	4.61269	1.61281e-105	up	root hair specific 17
AT1G64010	4.60769	0.00315527	up	Serine protease inhibitor (SERPIN) family protein
AT5G61350	4.60734	5.68841e-69	up	Protein kinase superfamily protein
AT5G54560	4.60683	8.73739e-08	up	Protein of unknown function (DUF295)
AT1G49930	4.60595	1.11137e-45	up
AT1G31280	4.60529	1.77916e-111	up	Argonaute family protein
AT4G17670	4.59849	7.69343e-113	up	Protein of unknown function (DUF581)
AT5G60760	4.5983	0.00154273	up	P-loop containing nucleoside triphosphate hydrolases superfamily protein
AT1G55560	4.59481	0.00295877	up	SKU5 similar 14
AT2G37440	4.59431	0.00151915	up	DNAse I-like superfamily protein
AT1G02550	4.5943	0.00151976	up	Plant invertase/pectin methylesterase inhibitor superfamily protein
AT5G66700	4.5943	0.0015198	up	homeobox 53
AT2G34940	4.59344	1.87354e-54	up	VACUOLAR SORTING RECEPTOR 5
AT3G11402	4.58974	1.46083e-44	up	Cysteine/Histidine-rich C1 domain family protein
AT3G16530	4.58882	7.53153e-130	up	Legume lectin family protein
AT1G24150	4.5853	6.98792e-126	up	formin homologue 4
AT5G38210	4.58185	2.05703e-132	up	Protein kinase family protein
AT2G26750	4.58071	1.85296e-09	up	alpha/beta-Hydrolases superfamily protein
AT1G64610	4.57731	5.56963e-110	up	Transducin/WD40 repeat-like superfamily protein
AT4G00970	4.57657	9.35712e-126	up	cysteine-rich RLK (RECEPTOR-like protein kinase) 41
AT2G32050	4.57481	1.65567e-08	up	Family of unknown function (DUF572)
AT5G02220	4.57323	4.55109e-09	up
AT4G34510	4.56783	7.58718e-18	up	3-ketoacyl-CoA synthase 17
AT5G26731	4.56584	1.0787e-30	up
AT3G53040	4.56217	1.819e-12	up	late embryogenesis abundant protein, putative / LEA protein, putative
AT5G19490	4.56013	3.33276e-29	up	Histone superfamily protein
AT3G09020	4.55974	1.13725e-147	up	alpha 1,4-glycosyltransferase family protein
AT4G24026	4.55537	6.61745e-08	up
AT2G31220	4.55373	0.00541883	up	basic helix-loop-helix (bHLH) DNA-binding superfamily protein
AT5G05720	4.55371	0.00541736	up	RNA-binding (RRM/RBD/RNP motifs) family protein
AT3G10710	4.55366	0.00541383	up	root hair specific 12
AT1G16150	4.55318	5.20132e-10	up	wall associated kinase-like 4
AT5G06905	4.55211	0.0105883	up	cytochrome P450, family 712, subfamily A, polypeptide 2
AT4G16195	4.55209	0.0105902	up	Plant self-incompatibility protein S1 family
AT3G53840	4.54917	2.79139e-26	up	Protein kinase superfamily protein
AT3G13640	4.54822	9.26635e-05	up	RNAse l inhibitor protein 1
AT2G40250	4.5471	0.0160797	up	SGNH hydrolase-type esterase superfamily protein
AT3G25600	4.54604	3.47009e-26	up	Calcium-binding EF-hand family protein
AT2G16190	4.53542	0.00336754	up
AT4G25380	4.5354	0.00336896	up	stress-associated protein 10
AT3G53770	4.53538	0.00337024	up	late embryogenesis abundant 3 (LEA3) family protein
AT5G48650	4.53536	0.00337225	up	Nuclear transport factor 2 (NTF2) family protein with RNA binding (RRM-RBD-RNP motifs) domain
AT2G03360	4.53515	1.53342e-08	up	Glycosyltransferase family 61 protein
AT3G60460	4.53065	0.00533329	up	myb-like HTH transcriptional regulator family protein
AT1G51120	4.53064	0.00533272	up	AP2/B3 transcription factor family protein
AT3G21660	4.53063	0.00533244	up	UBX domain-containing protein
AT1G32140	4.53062	0.00533201	up	F-box family protein
AT5G40260	4.53062	0.00533201	up	Nodulin MtN3 family protein
AT5G07520	4.53057	0.00532822	up	glycine-rich protein 18
AT1G67020	4.52981	1.14218e-06	up
AT2G38470	4.52884	5.03802e-17	up	WRKY DNA-binding protein 33
AT5G26690	4.51366	5.82673e-22	up	Heavy metal transport/detoxification superfamily protein
AT2G34920	4.51355	1.16492e-63	up	RING/U-box superfamily protein
AT5G60280	4.51189	4.22361e-116	up	Concanavalin A-like lectin protein kinase family protein
AT2G26290	4.51134	1.67342e-21	up	root-specific kinase 1
AT4G21865	4.50758	4.57578e-23	up
AT3G01290	4.50679	4.44982e-151	up	SPFH/Band 7/PHB domain-containing membrane-associated protein family
AT1G34750	4.50588	3.05437e-69	up	Protein phosphatase 2C family protein
AT4G01750	4.50532	8.40387e-138	up	rhamnogalacturonan xylosyltransferase 2
AT5G61010	4.5025	6.65001e-101	up	exocyst subunit exo70 family protein E2
AT5G25450	4.50212	4.19133e-12	up	Cytochrome bd ubiquinol oxidase, 14kDa subunit
AT1G07620	4.50095	6.37586e-89	up	GTP-binding protein Obg/CgtA
AT4G23210	4.50062	2.96454e-91	up	cysteine-rich RLK (RECEPTOR-like protein kinase) 13
AT1G42990	4.49993	7.05266e-55	up	basic region/leucine zipper motif 60
AT3G60940	4.49973	3.22091e-12	up	Putative endonuclease or glycosyl hydrolase
AT4G37990	4.49069	2.33652e-06	up	elicitor-activated gene 3-2
AT2G38790	4.49051	2.30643e-38	up
AT2G23620	4.4879	1.74444e-06	up	methyl esterase 1
AT2G47180	4.48733	5.30313e-42	up	galactinol synthase 1
AT3G48020	4.48623	2.84381e-37	up
AT3G04300	4.48559	5.18196e-20	up	RmlC-like cupins superfamily protein
AT1G72520	4.48042	1.04833e-100	up	PLAT/LH2 domain-containing lipoxygenase family protein
AT5G58784	4.47865	0.00532606	up	Undecaprenyl pyrophosphate synthetase family protein
AT1G09176	4.47758	1.31782e-05	up
AT4G37640	4.47437	4.40998e-132	up	calcium ATPase 2
AT1G17600	4.46973	4.46224e-127	up	Disease resistance protein (TIR-NBS-LRR class) family
AT2G13760	4.46762	0.00330984	up
AT3G44350	4.46632	5.92625e-43	up	NAC domain containing protein 61
AT2G23810	4.46366	1.17473e-54	up	tetraspanin8
AT2G36695	4.46355	0.00417155	up
AT1G57820	4.4633	1.46717e-38	up	Zinc finger (C3HC4-type RING finger) family protein
AT3G02610	4.46026	1.80027e-30	up	Plant stearoyl-acyl-carrier-protein desaturase family protein
AT5G48270	4.46001	0.0032724	up	Plant protein of unknown function (DUF868)
AT3G62350	4.45996	0.00620314	up
AT1G63280	4.45995	0.00620142	up	Serine protease inhibitor (SERPIN) family protein
AT3G57440	4.45993	0.00619895	up
AT5G14870	4.45991	0.00619484	up	cyclic nucleotide-gated channel 18
AT4G23070	4.4599	0.00619328	up	RHOMBOID-like protein 7
AT1G10010	4.45989	0.00619077	up	amino acid permease 8
AT3G46720	4.45988	0.00618974	up	UDP-Glycosyltransferase superfamily protein
AT1G48220	4.45987	0.00618559	up	Protein kinase superfamily protein
AT3G27150	4.45839	5.32695e-11	up	Galactose oxidase/kelch repeat superfamily protein
AT5G40690	4.4497	1.01056e-129	up
AT5G54860	4.44962	1.35695e-134	up	Major facilitator superfamily protein
AT1G66570	4.44768	9.24e-05	up	sucrose-proton symporter 7
AT1G76470	4.44625	1.5452e-17	up	NAD(P)-binding Rossmann-fold superfamily protein
AT5G60250	4.44191	2.03033e-26	up	zinc finger (C3HC4-type RING finger) family protein
AT2G03410	4.44146	7.67522e-15	up	Mo25 family protein
AT2G40180	4.43987	6.65634e-26	up	phosphatase 2C5
AT5G28540	4.43886	1.84621e-98	up	heat shock protein 70 (Hsp 70) family protein
AT5G61790	4.43798	7.23165e-122	up	calnexin 1
AT2G04100	4.4373	8.98444e-24	up	MATE efflux family protein
AT2G25260	4.43642	1.11862e-08	up
AT3G45290	4.43569	2.00843e-107	up	Seven transmembrane MLO family protein
AT2G13800	4.43562	4.93577e-138	up	somatic embryogenesis receptor-like kinase 5
AT1G52530	4.43515	3.60908e-08	up
AT4G26260	4.43432	2.03124e-12	up	myo-inositol oxygenase 4
ATMG01030	4.43365	0.00327402	up
AT3G25020	4.43305	5.73782e-102	up	receptor like protein 42
AT5G15870	4.43285	3.91499e-120	up	glycosyl hydrolase family 81 protein
AT3G23740	4.42875	1.20803e-34	up
AT4G28703	4.42788	8.89331e-25	up	RmlC-like cupins superfamily protein
AT1G53950	4.42447	0.00284738	up	Ubiquitin-like superfamily protein
AT1G59690	4.42447	0.00284693	up	F-box associated ubiquitination effector family protein
AT3G21800	4.42446	0.0028463	up	UDP-glucosyl transferase 71B8
AT3G45960	4.42445	0.00284589	up	expansin-like A3
ATMG00750	4.42445	0.00284546	up	GAG/POL/ENV polyprotein
AT1G17310	4.42445	0.00284534	up	MADS-box transcription factor family protein
AT5G38450	4.42444	0.00284534	up	cytochrome P450, family 735, subfamily A, polypeptide 1
AT4G12280	4.42444	0.00284534	up	copper amine oxidase family protein
AT1G13370	4.42443	0.00284454	up	Histone superfamily protein
AT1G61720	4.42443	0.00284452	up	NAD(P)-binding Rossmann-fold superfamily protein
AT2G20800	4.42442	2.30097e-16	up	NAD(P)H dehydrogenase B4
AT4G22230	4.42442	0.00284372	up	Arabidopsis defensin-like protein
AT5G01540	4.42271	6.18926e-136	up	lectin receptor kinase a4.1
AT5G49480	4.42198	2.03483e-75	up	Ca2+-binding protein 1
AT1G26680	4.4203	0.00614153	up	transcriptional factor B3 family protein
AT1G12130	4.4203	0.00613942	up	Flavin-binding monooxygenase family protein
AT5G25160	4.4203	0.00613636	up	zinc finger protein 3
AT3G49760	4.42029	0.00613176	up	basic leucine-zipper 5
AT1G60390	4.41943	1.94673e-69	up	polygalacturonase 1
AT3G04060	4.41815	2.84914e-98	up	NAC domain containing protein 46
AT5G24200	4.41812	3.56435e-78	up	alpha/beta-Hydrolases superfamily protein
AT2G07727	4.41313	9.2278e-08	up	Di-haem cytochrome, transmembrane;Cytochrome b/b6, C-terminal
AT1G66620	4.40989	2.57159e-20	up	Protein with RING/U-box and TRAF-like domains
AT1G32920	4.40379	2.51838e-14	up
AT5G37600	4.39988	2.13762e-143	up	glutamine synthase clone R1
AT1G29290	4.39936	1.36531e-22	up
AT5G24655	4.3992	2.13108e-19	up	response to low sulfur 4
AT3G54960	4.39816	8.25418e-113	up	PDI-like 1-3
AT5G07600	4.3967	3.44511e-05	up	Oleosin family protein
AT2G21930	4.39539	0.00307962	up	F-box associated ubiquitination effector family protein
AT4G12350	4.39539	0.00307974	up	myb domain protein 42
AT5G10336	4.39539	0.00308092	up
AT5G20910	4.3945	5.36746e-85	up	RING/U-box superfamily protein
ATMG00680	4.3922	4.90279e-06	up
AT4G01895	4.39208	8.80028e-60	up	systemic acquired resistance (SAR) regulator protein NIMIN-1-related
AT1G23830	4.39154	2.40689e-99	up
AT3G13437	4.39113	2.91214e-38	up
AT4G11350	4.38944	5.3908e-86	up	Protein of unknown function (DUF604)
AT3G61610	4.3879	9.34833e-24	up	Galactose mutarotase-like superfamily protein
AT2G37940	4.38549	4.83094e-129	up	Arabidopsis Inositol phosphorylceramide synthase 2
AT5G59580	4.38422	1.58952e-42	up	UDP-glucosyl transferase 76E1
AT1G55610	4.38405	1.43633e-119	up	BRI1 like
AT3G63320	4.38218	4.84335e-05	up	Protein phosphatase 2C family protein
AT2G31862	4.38089	0.0051425	up
AT4G22970	4.38073	4.2115e-65	up	homolog of separase
AT1G02470	4.37769	1.44099e-105	up	Polyketide cyclase/dehydrase and lipid transport superfamily protein
AT4G20460	4.36903	4.96824e-47	up	NAD(P)-binding Rossmann-fold superfamily protein
ATMG00760	4.36544	0.00371182	up
AT3G09830	4.36421	1.69118e-129	up	Protein kinase superfamily protein
AT1G30620	4.36374	7.38063e-126	up	NAD(P)-binding Rossmann-fold superfamily protein
AT1G61340	4.3637	3.83233e-30	up	F-box family protein
AT2G31720	4.3582	0.00542701	up	Domain of unknown function (DUF313)
AT2G13640	4.35818	0.00542894	up	Transcription factor IIS family protein
AT3G15960	4.35818	0.00542967	up	mismatched DNA binding;ATP binding
AT5G52600	4.35818	0.0054297	up	myb domain protein 82
AT5G54148	4.35817	0.00543033	up
AT3G56350	4.35816	0.00543048	up	Iron/manganese superoxide dismutase family protein
AT1G55640	4.35816	0.00543126	up	prenylated RAB acceptor 1.G1
AT1G24010	4.35814	0.00543284	up	Polyketide cyclase/dehydrase and lipid transport superfamily protein
AT5G28000	4.35814	0.00543284	up	Polyketide cyclase/dehydrase and lipid transport superfamily protein
AT5G44690	4.35812	0.00543606	up
AT3G13330	4.35619	4.01152e-65	up	proteasome activating protein 200
AT1G07180	4.3557	4.79641e-123	up	alternative NAD(P)H dehydrogenase 1
AT4G12120	4.35567	3.74798e-108	up	Sec1/munc18-like (SM) proteins superfamily
AT1G17240	4.35465	7.30935e-85	up	receptor like protein 2
AT1G12890	4.35246	3.46347e-20	up	Integrase-type DNA-binding superfamily protein
AT5G53110	4.34994	2.27e-57	up	RING/U-box superfamily protein
AT2G32740	4.34919	1.21741e-08	up	galactosyltransferase 13
AT1G06830	4.34494	5.2072e-87	up	Glutaredoxin family protein
AT2G35380	4.34391	0.00542136	up	Peroxidase superfamily protein
AT5G10890	4.34389	0.00542378	up	myosin heavy chain-related
AT1G07460	4.34389	0.00542378	up	Concanavalin A-like lectin family protein
AT5G19470	4.34387	0.00542508	up	nudix hydrolase homolog 24
AT5G22560	4.34383	0.00542862	up	Plant protein of unknown function (DUF247)
AT1G16120	4.34383	0.00542862	up	wall associated kinase-like 1
AT4G01760	4.3438	0.00543048	up	Cysteine/Histidine-rich C1 domain family protein
AT3G14225	4.34378	0.00543176	up	GDSL-motif lipase 4
AT4G09110	4.34375	0.00543495	up	RING/U-box superfamily protein
AT1G55660	4.34373	0.00543665	up	FBD, F-box and Leucine Rich Repeat domains containing protein
AT1G66690	4.34364	1.67385e-19	up	S-adenosyl-L-methionine-dependent methyltransferases superfamily protein
AT4G23515	4.33893	0.00063508	up	Toll-Interleukin-Resistance (TIR) domain family protein
AT1G06620	4.33752	2.86588e-68	up	2-oxoglutarate (2OG) and Fe(II)-dependent oxygenase superfamily protein
AT4G08950	4.33513	1.38604e-53	up	Phosphate-responsive 1 family protein
AT3G10930	4.33123	7.83163e-39	up
AT1G02520	4.33102	9.32896e-39	up	P-glycoprotein 11
AT3G60420	4.33005	4.06721e-121	up	Phosphoglycerate mutase family protein
AT5G54100	4.32969	1.78944e-76	up	SPFH/Band 7/PHB domain-containing membrane-associated protein family
AT5G25930	4.3295	9.44762e-143	up	Protein kinase family protein with leucine-rich repeat domain
AT1G63820	4.32785	3.2735e-13	up	CCT motif family protein
AT1G78120	4.32335	8.99323e-24	up	Tetratricopeptide repeat (TPR)-like superfamily protein
AT2G40095	4.3224	3.72752e-68	up	Alpha/beta hydrolase related protein
AT3G22060	4.31909	7.21048e-76	up	Receptor-like protein kinase-related family protein
AT3G60120	4.31526	1.218e-11	up	beta glucosidase 27
AT4G00320	4.31277	0.0115786	up	F-box/RNI-like superfamily protein
AT4G20110	4.31199	7.00774e-84	up	VACUOLAR SORTING RECEPTOR 7
AT5G46350	4.30977	3.51677e-44	up	WRKY DNA-binding protein 8
AT5G52570	4.30921	1.77549e-62	up	beta-carotene hydroxylase 2
AT1G51780	4.30743	2.10458e-08	up	IAA-leucine resistant (ILR)-like gene 5
AT2G21430	4.30665	4.15184e-37	up	Papain family cysteine protease
AT1G72330	4.29984	1.09102e-87	up	alanine aminotransferase 2
AT5G40730	4.29956	7.90027e-11	up	arabinogalactan protein 24
ATMG01050	4.29828	0.00760191	up
ATMG00880	4.29826	0.00760482	up
AT3G48920	4.29796	3.01977e-05	up	myb domain protein 45
AT4G18470	4.29683	4.5886e-12	up	negative regulator of systemic acquired resistance (SNI1)
AT1G51800	4.29375	3.63555e-35	up	Leucine-rich repeat protein kinase family protein
AT2G41100	4.29081	2.29247e-38	up	Calcium-binding EF hand family protein
AT3G15340	4.28919	9.07958e-23	up	proton pump interactor 2
AT2G43620	4.28746	2.23948e-61	up	Chitinase family protein
AT1G14880	4.28619	1.96796e-42	up	PLANT CADMIUM RESISTANCE 1
AT1G25370	4.28554	3.56518e-102	up	Protein of unknown function (DUF1639)
AT5G14930	4.2831	2.59083e-136	up	senescence-associated gene 101
AT4G33070	4.28286	0.000128137	up	Thiamine pyrophosphate dependent pyruvate decarboxylase family protein
AT5G06320	4.2827	6.19266e-41	up	NDR1/HIN1-like 3
AT1G20350	4.28204	1.13124e-75	up	translocase inner membrane subunit 17-1
AT1G61080	4.27941	0.0091568	up	Hydroxyproline-rich glycoprotein family protein
AT1G51790	4.27792	5.11649e-31	up	Leucine-rich repeat protein kinase family protein
AT1G54000	4.27475	1.25141e-17	up	GDSL-like Lipase/Acylhydrolase superfamily protein
AT2G17040	4.27404	9.11479e-26	up	NAC domain containing protein 36
AT1G02430	4.26897	7.6539e-23	up	ADP-ribosylation factor D1B
AT2G41380	4.26745	2.06972e-26	up	S-adenosyl-L-methionine-dependent methyltransferases superfamily protein
AT1G07985	4.26737	0.00909238	up	Expressed protein
AT3G06890	4.26207	7.11628e-94	up
AT3G12240	4.26155	1.69259e-05	up	serine carboxypeptidase-like 15
AT2G02010	4.26076	9.56495e-105	up	glutamate decarboxylase 4
AT3G29250	4.25942	2.07145e-07	up	NAD(P)-binding Rossmann-fold superfamily protein
AT4G01735	4.25924	0.0131736	up
AT4G16660	4.25836	1.20458e-145	up	heat shock protein 70 (Hsp 70) family protein
AT1G30720	4.25732	1.35362e-74	up	FAD-binding Berberine family protein
AT1G30475	4.2526	2.54263e-80	up
AT2G15042	4.25227	1.25968e-132	up	Leucine-rich repeat (LRR) family protein
AT3G23120	4.25054	5.90308e-39	up	receptor like protein 38
AT2G28760	4.24465	2.04074e-64	up	UDP-XYL synthase 6
AT4G03460	4.24422	4.31115e-08	up	Ankyrin repeat family protein
AT1G04500	4.24339	1.26171e-11	up	CCT motif family protein
AT1G11490	4.23908	2.6377e-05	up	zinc finger (C2H2 type) family protein
AT2G43580	4.23471	2.14007e-07	up	Chitinase family protein
AT1G66830	4.2322	9.90844e-53	up	Leucine-rich repeat protein kinase family protein
AT4G35180	4.23163	1.83684e-116	up	LYS/HIS transporter 7
AT3G61450	4.23056	2.57596e-23	up	syntaxin of plants 73
AT1G22230	4.22735	1.84369e-60	up
AT1G44900	4.22709	6.7728e-58	up	minichromosome maintenance (MCM2/3/5) family protein
AT3G44400	4.22192	2.13889e-102	up	Disease resistance protein (TIR-NBS-LRR class) family
AT4G39640	4.22109	9.17424e-116	up	gamma-glutamyl transpeptidase 1
AT5G38340	4.2193	7.07163e-53	up	Disease resistance protein (TIR-NBS-LRR class) family
AT3G21320	4.21877	3.03156e-77	up
AT5G41830	4.21781	1.27986e-11	up	RNI-like superfamily protein
AT1G30280	4.21076	2.47318e-117	up	Chaperone DnaJ-domain superfamily protein
AT1G61460	4.2097	6.44959e-79	up	S-locus protein kinase, putative
AT5G55430	4.20788	0.013218	up
AT2G17060	4.20182	5.90497e-27	up	Disease resistance protein (TIR-NBS-LRR class) family
AT4G26270	4.20148	2.53771e-93	up	phosphofructokinase 3
AT5G58120	4.19727	1.38178e-124	up	Disease resistance protein (TIR-NBS-LRR class) family
AT2G31880	4.194	6.45529e-64	up	Leucine-rich repeat protein kinase family protein
AT2G14610	4.19119	2.48937e-09	up	pathogenesis-related gene 1
AT4G39380	4.19051	2.94111e-23	up
AT4G13580	4.18734	0.0179092	up	Disease resistance-responsive (dirigent-like protein) family protein
AT2G17660	4.18732	0.0179133	up	RPM1-interacting protein 4 (RIN4) family protein
AT3G15370	4.18727	0.0179255	up	expansin 12
AT4G09940	4.18722	0.0179352	up	P-loop containing nucleoside triphosphate hydrolases superfamily protein
AT5G60830	4.1872	0.0179389	up	basic leucine-zipper 70
AT2G43745	4.18715	0.017951	up
AT4G12400	4.18668	1.24924e-59	up	stress-inducible protein, putative
AT5G56010	4.18633	8.74873e-62	up	heat shock protein 81-3
AT1G16360	4.18244	0.0102097	up	LEM3 (ligand-effect modulator 3) family protein / CDC50 family protein
AT1G07160	4.18101	4.62147e-21	up	Protein phosphatase 2C family protein
AT5G10880	4.17947	1.5529e-05	up	tRNA synthetase-related / tRNA ligase-related
AT5G55090	4.17933	1.01881e-14	up	mitogen-activated protein kinase kinase kinase 15
AT3G18260	4.17737	2.85462e-36	up	Reticulon family protein
AT1G21326	4.17593	9.13065e-22	up	VQ motif-containing protein
AT1G72125	4.17532	8.8156e-18	up	Major facilitator superfamily protein
AT4G29850	4.17397	2.22063e-16	up	Eukaryotic protein of unknown function (DUF872)
AT2G29480	4.17043	4.23791e-11	up	glutathione S-transferase tau 2
AT4G14770	4.16806	3.02536e-73	up	TESMIN/TSO1-like CXC 2
AT5G46950	4.16688	0.00673755	up	Plant invertase/pectin methylesterase inhibitor superfamily protein
AT1G08035	4.16687	0.00673553	up
AT2G25295	4.16687	0.00673487	up	low-molecular-weight cysteine-rich 81
AT1G18390	4.16642	3.17353e-114	up	Protein kinase superfamily protein
AT1G17830	4.16496	4.33882e-53	up	Protein of unknown function (DUF789)
AT1G28550	4.16136	0.00670002	up	RAB GTPase homolog A1I
AT3G57370	4.16136	0.00669947	up	Cyclin family protein
AT3G57690	4.16136	0.00669814	up	arabinogalactan protein 23
AT2G21920	4.16136	0.00669735	up	F-box associated ubiquitination effector family protein
AT1G23380	4.16136	0.00669644	up	KNOTTED1-like homeobox gene 6
AT2G27120	4.16136	0.00669644	up	DNA polymerase epsilon catalytic subunit
AT4G34150	4.16125	6.29592e-53	up	Calcium-dependent lipid-binding (CaLB domain) family protein
AT1G78955	4.16	3.17247e-06	up	camelliol C synthase 1
AT3G27060	4.15942	1.1918e-132	up	Ferritin/ribonucleotide reductase-like family protein
AT3G08720	4.15841	1.6333e-100	up	serine/threonine protein kinase 2
AT4G35190	4.15755	1.06249e-06	up	Putative lysine decarboxylase family protein
AT5G09290	4.15746	3.23803e-27	up	Inositol monophosphatase family protein
AT1G64065	4.15542	1.88801e-81	up	Late embryogenesis abundant (LEA) hydroxyproline-rich glycoprotein family
AT4G12940	4.15498	0.00152785	up
AT4G24400	4.15367	6.20905e-139	up	CBL-interacting protein kinase 8
AT3G47090	4.15214	1.02961e-92	up	Leucine-rich repeat protein kinase family protein
AT5G46360	4.14833	5.92592e-07	up	Ca2+ activated outward rectifying K+ channel 3
AT4G19645	4.14268	1.34185e-30	up	TRAM, LAG1 and CLN8 (TLC) lipid-sensing domain containing protein
AT5G03210	4.13535	1.12114e-27	up
AT5G52730	4.13427	2.92464e-07	up	Copper transport protein family
AT5G63130	4.13333	4.27698e-67	up	Octicosapeptide/Phox/Bem1p family protein
AT5G14730	4.13312	6.54783e-36	up
AT3G04700	4.1307	9.24779e-44	up	Protein of unknown function (DUF1685)
AT1G33930	4.1306	0.00966148	up	P-loop containing nucleoside triphosphate hydrolases superfamily protein
AT1G32850	4.1306	0.0096625	up	ubiquitin-specific protease 11
AT5G37640	4.13059	0.00966616	up	ubiquitin 9
AT2G22750	4.13057	0.00967282	up	basic helix-loop-helix (bHLH) DNA-binding superfamily protein
AT1G76980	4.1304	2.64425e-54	up
AT5G07660	4.12865	1.24958e-18	up	structural maintenance of chromosomes 6A
AT5G24210	4.12848	9.63592e-118	up	alpha/beta-Hydrolases superfamily protein
AT4G34930	4.12814	8.67617e-39	up	PLC-like phosphodiesterases superfamily protein
AT5G46871	4.12685	4.40387e-14	up	Putative membrane lipoprotein
AT2G38290	4.12408	1.19363e-129	up	ammonium transporter 2
AT2G32590	4.12256	4.36829e-15	up
AT4G22520	4.12049	6.97868e-06	up	Bifunctional inhibitor/lipid-transfer protein/seed storage 2S albumin superfamily protein
AT3G19260	4.11966	7.71454e-69	up	LAG1 homologue 2
AT4G03420	4.11948	5.96216e-133	up	Protein of unknown function (DUF789)
AT1G17610	4.11752	1.65506e-87	up	Disease resistance protein (TIR-NBS class)
AT1G22650	4.11751	3.03348e-95	up	Plant neutral invertase family protein
AT1G51660	4.11696	1.13401e-99	up	mitogen-activated protein kinase kinase 4
AT1G50820	4.11642	3.37823e-05	up	Aminotransferase-like, plant mobile domain family protein
AT3G53075	4.11566	0.00964086	up	D-galactoside/L-rhamnose binding SUEL lectin protein
AT4G08840	4.11563	0.00964788	up	pumilio 11
AT2G29150	4.11484	1.16339e-07	up	NAD(P)-binding Rossmann-fold superfamily protein
AT1G10155	4.11323	1.56423e-07	up	phloem protein 2-A10
AT1G35880	4.11184	3.93059e-07	up
AT1G55210	4.10772	3.63845e-93	up	Disease resistance-responsive (dirigent-like protein) family protein
AT5G46520	4.1054	1.06776e-110	up	Disease resistance protein (TIR-NBS-LRR class) family
AT3G24982	4.10473	1.89121e-19	up	receptor like protein 40
AT1G54215	4.10403	1.42859e-16	up	proline-rich family protein
AT5G55800	4.10194	4.47573e-10	up	Cysteine/Histidine-rich C1 domain family protein
AT5G04330	4.1018	7.81212e-60	up	Cytochrome P450 superfamily protein
AT4G23170	4.09458	1.62853e-73	up	receptor-like protein kinase-related family protein
AT1G57990	4.09049	1.69234e-27	up	purine permease 18
AT3G63360	4.08769	1.24091e-07	up	defensin-related
AT1G66580	4.08156	3.45188e-106	up	senescence associated gene 24
AT5G60930	4.07672	1.40159e-30	up	P-loop containing nucleoside triphosphate hydrolases superfamily protein
AT1G24405	4.07439	0.0118916	up
AT2G18640	4.07439	0.0118916	up	geranylgeranyl pyrophosphate synthase 4
AT3G15870	4.07434	0.0118969	up	Fatty acid desaturase family protein
AT5G15250	4.0725	7.73054e-07	up	FTSH protease 6
AT3G12580	4.07186	1.63743e-10	up	heat shock protein 70
AT2G37540	4.07178	1.38225e-98	up	NAD(P)-binding Rossmann-fold superfamily protein
AT4G27280	4.07157	1.01148e-08	up	Calcium-binding EF-hand family protein
AT1G23560	4.07035	4.8672e-12	up	Domain of unknown function (DUF220)
AT1G67970	4.06945	7.216e-80	up	heat shock transcription factor A8
AT2G13790	4.0693	1.25992e-123	up	somatic embryogenesis receptor-like kinase 4
AT5G06740	4.06693	2.82998e-06	up	Concanavalin A-like lectin protein kinase family protein
AT2G14560	4.06591	2.38252e-49	up	Protein of unknown function (DUF567)
AT1G14160	4.06566	0.0120149	up	Uncharacterised protein family (UPF0497)
AT3G46070	4.06564	0.0120165	up	C2H2-type zinc finger family protein
AT1G07450	4.06559	0.0120246	up	NAD(P)-binding Rossmann-fold superfamily protein
AT4G18990	4.0642	1.29446e-14	up	xyloglucan endotransglucosylase/hydrolase 29
AT4G08230	4.0599	4.02301e-95	up	glycine-rich protein
AT4G30860	4.05886	3.87451e-17	up	SET domain group 4
AT1G27770	4.05645	5.04854e-79	up	autoinhibited Ca2+-ATPase 1
AT2G45930	4.05608	7.06546e-11	up
AT1G70690	4.05358	4.71724e-74	up	Receptor-like protein kinase-related family protein
AT5G39785	4.05247	1.5352e-110	up	Protein of unknown function (DUF1666)
AT2G28710	4.051	1.49506e-19	up	C2H2-type zinc finger family protein
AT1G22980	4.04693	1.75687e-06	up
AT5G59510	4.04659	1.20255e-15	up	ROTUNDIFOLIA like 5
AT3G13170	4.0463	0.0313078	up	Spo11/DNA topoisomerase VI, subunit A protein
AT2G27010	4.04628	0.0313078	up	cytochrome P450, family 705, subfamily A, polypeptide 9
AT1G50930	4.04625	0.0312982	up
AT1G77160	4.04624	0.0312982	up	Protein of unknown function (DUF506)
AT2G23900	4.0462	0.0312845	up	Pectin lyase-like superfamily protein
AT5G24180	4.04615	0.0312686	up	Lipase class 3-related protein
AT2G14210	4.04612	0.0312571	up	AGAMOUS-like 44
AT1G59810	4.0461	0.0312511	up	AGAMOUS-like 50
AT4G13310	4.04606	0.0312431	up	cytochrome P450, family 71, subfamily A, polypeptide 20
AT5G43110	4.04602	0.0312314	up	pumilio 14
AT3G29340	4.04598	0.0312227	up	zinc finger (C2H2 type) family protein
AT4G28670	4.04594	0.0312079	up	Protein kinase family protein with domain of unknown function (DUF26)
AT2G42260	4.0459	0.0311951	up	uv-b-insensitive 4
AT3G62990	4.04587	0.031187	up
AT3G07250	4.04587	0.031187	up	nuclear transport factor 2 (NTF2) family protein / RNA recognition motif (RRM)-containing protein
AT5G58880	4.04583	0.031179	up
AT4G18110	4.0458	0.031166	up	RING/U-box superfamily protein
AT5G38750	4.04576	0.0311552	up	asparaginyl-tRNA synthetase family
AT5G55340	4.04572	0.0311411	up	MBOAT (membrane bound O-acyl transferase) family protein
AT5G06570	4.04236	9.52156e-120	up	alpha/beta-Hydrolases superfamily protein
AT5G23540	4.03865	4.56935e-97	up	Mov34/MPN/PAD-1 family protein
AT3G52520	4.03706	8.80392e-23	up
AT4G20470	4.037	8.80772e-11	up
AT3G04690	4.03647	2.28029e-113	up	Malectin/receptor-like protein kinase family protein
AT1G66920	4.03586	1.44053e-124	up	Protein kinase superfamily protein
ATMG00140	4.03412	1.84842e-07	up
AT1G58410	4.03284	5.47486e-12	up	Disease resistance protein (CC-NBS-LRR class) family
AT1G22180	4.02995	6.13496e-93	up	Sec14p-like phosphatidylinositol transfer family protein
AT2G16450	4.02829	1.63475e-05	up	F-box and associated interaction domains-containing protein
AT4G30420	4.02643	1.56481e-05	up	nodulin MtN21 /EamA-like transporter family protein
AT5G22800	4.02525	6.30966e-108	up	Alanyl-tRNA synthetase, class IIc
AT1G65970	4.02414	6.98889e-22	up	thioredoxin-dependent peroxidase 2
AT5G67350	4.02018	8.55445e-69	up
AT2G27430	4.01835	1.41726e-06	up	ARM repeat superfamily protein
AT5G24660	4.01764	5.41521e-44	up	response to low sulfur 2
AT2G39650	4.01641	4.88487e-26	up	Protein of unknown function (DUF506)
AT5G61390	4.01132	7.41179e-114	up	Polynucleotidyl transferase, ribonuclease H-like superfamily protein
AT1G75030	4.01132	3.99919e-23	up	thaumatin-like protein 3
AT1G67800	4.01108	2.25261e-85	up	Copine (Calcium-dependent phospholipid-binding protein) family
AT3G45640	4.00731	8.97128e-69	up	mitogen-activated protein kinase 3
AT5G05460	4.00633	5.10648e-63	up	Glycosyl hydrolase family 85
AT5G43420	4.00481	6.75781e-104	up	RING/U-box superfamily protein
AT4G37390	3.9997	1.12481e-29	up	Auxin-responsive GH3 family protein
AT1G67060	3.99546	1.30354e-99	up
AT4G36670	3.99418	7.95286e-67	up	Major facilitator superfamily protein
AT3G28850	3.99287	3.94015e-113	up	Glutaredoxin family protein
AT5G03320	3.99092	6.08978e-113	up	Protein kinase superfamily protein
AT1G69810	3.99041	1.15845e-20	up	WRKY DNA-binding protein 36
AT5G56030	3.98886	5.09898e-53	up	heat shock protein 81-2
AT1G18910	3.98499	1.08693e-94	up	zinc ion binding;zinc ion binding
AT1G56660	3.98265	1.92e-34	up
AT5G03020	3.98036	2.46944e-44	up	Galactose oxidase/kelch repeat superfamily protein
AT1G03055	3.97862	9.33139e-43	up
AT2G07705	3.97814	0.0193579	up
AT3G11860	3.97623	7.66082e-06	up
AT4G11230	3.97558	4.79411e-18	up	Riboflavin synthase-like superfamily protein
AT1G55440	3.97329	0.0322936	up	Cysteine/Histidine-rich C1 domain family protein
AT2G41260	3.97327	0.0322841	up	glycine-rich protein / late embryogenesis abundant protein (M17)
AT2G16575	3.97326	0.0322776	up
AT2G36710	3.97325	0.0322732	up	Pectin lyase-like superfamily protein
AT3G46270	3.97324	0.0322652	up	receptor protein kinase-related
AT1G55450	3.97323	6.92408e-50	up	S-adenosyl-L-methionine-dependent methyltransferases superfamily protein
AT3G05600	3.97322	0.0322589	up	alpha/beta-Hydrolases superfamily protein
AT1G29010	3.9732	0.0322459	up
AT3G52780	3.97317	0.0322322	up	Purple acid phosphatases superfamily protein
AT4G27580	3.97316	0.0322269	up
AT3G16210	3.97316	0.032226	up	F-box family protein
AT4G21590	3.97313	0.0322085	up	endonuclease 3
AT5G46010	3.97311	0.0321979	up	Homeodomain-like superfamily protein
AT1G29680	3.97308	0.0321796	up	Protein of unknown function (DUF1264)
AT5G61210	3.97153	1.57581e-123	up	soluble N-ethylmaleimide-sensitive factor adaptor protein 33
AT5G52220	3.97054	2.43661e-09	up
AT5G67080	3.96978	9.35197e-28	up	mitogen-activated protein kinase kinase kinase 19
AT5G43060	3.96881	5.98765e-118	up	Granulin repeat cysteine protease family protein
AT1G80120	3.96835	8.7432e-77	up	Protein of unknown function (DUF567)
AT3G26340	3.96798	1.68148e-97	up	N-terminal nucleophile aminohydrolases (Ntn hydrolases) superfamily protein
AT5G24860	3.96138	0.0243204	up	flowering promoting factor 1
AT2G39690	3.96024	1.4185e-36	up	Protein of unknown function, DUF547
AT1G44830	3.96005	1.01077e-22	up	Integrase-type DNA-binding superfamily protein
AT1G47603	3.95865	1.87161e-17	up	purine permease 19
AT1G62422	3.95674	1.29842e-69	up
AT3G58270	3.95568	2.55069e-92	up	Arabidopsis phospholipase-like protein (PEARLI 4) with TRAF-like domain
AT1G65510	3.95271	6.92495e-15	up
AT3G16120	3.95124	7.59119e-07	up	Dynein light chain type 1 family protein
AT1G32030	3.95113	0.0193247	up	Domain of unknown function (DUF313)
AT1G61110	3.95078	0.0173848	up	NAC domain containing protein 25
AT2G29060	3.95076	0.0173837	up	GRAS family transcription factor
AT5G37160	3.95073	0.0173826	up	P-loop containing nucleoside triphosphate hydrolases superfamily protein
AT1G49910	3.95067	0.017375	up	Transducin/WD40 repeat-like superfamily protein
AT5G61690	3.95067	0.017375	up	ABC2 homolog 15
AT4G39500	3.95061	0.0173713	up	cytochrome P450, family 96, subfamily A, polypeptide 11
AT5G14860	3.95059	0.0173698	up	UDP-Glycosyltransferase superfamily protein
AT4G02660	3.94835	5.6428e-48	up	Beige/BEACH domain ;WD domain, G-beta repeat protein
AT1G22110	3.94742	1.1682e-15	up	structural constituent of ribosome
AT5G13190	3.94657	1.06147e-103	up
AT3G07090	3.94392	2.33866e-101	up	PPPDE putative thiol peptidase family protein
AT1G22890	3.94122	2.97098e-86	up
AT4G33290	3.94063	4.15571e-08	up	F-box and associated interaction domains-containing protein
AT3G56660	3.94061	2.88667e-16	up	basic region/leucine zipper motif protein 49
AT5G41160	3.94011	4.60088e-20	up	purine permease 12
AT4G01480	3.93826	2.37887e-82	up	pyrophosphorylase 5
AT5G66600	3.9373	3.05346e-78	up	Protein of unknown function, DUF547
AT5G54850	3.93698	8.15329e-32	up
AT1G23150	3.93132	1.20341e-20	up
AT5G36260	3.92886	1.36015e-06	up	Eukaryotic aspartyl protease family protein
AT3G14630	3.92661	2.89724e-08	up	cytochrome P450, family 72, subfamily A, polypeptide 9
AT4G17720	3.92373	1.23998e-118	up	RNA-binding (RRM/RBD/RNP motifs) family protein
AT1G66930	3.92339	2.06542e-09	up	Protein kinase superfamily protein
AT4G09570	3.92337	1.43852e-102	up	calcium-dependent protein kinase 4
AT2G20150	3.92337	0.0216512	up
AT3G51810	3.92334	0.0216432	up	Stress induced protein
AT1G61380	3.9226	1.13505e-117	up	S-domain-1 29
AT2G26190	3.92228	8.27296e-45	up	calmodulin-binding family protein
AT1G04600	3.92159	2.23515e-32	up	myosin XI A
AT2G40550	3.92015	8.98323e-53	up	E2F target gene 1
AT4G00955	3.91982	8.38538e-77	up
AT3G61028	3.9187	1.73954e-20	up	Putative endonuclease or glycosyl hydrolase
AT1G22410	3.91195	1.10413e-87	up	Class-II DAHP synthetase family protein
AT3G46700	3.91049	3.52119e-10	up	UDP-Glycosyltransferase superfamily protein
AT3G05550	3.90893	2.22561e-07	up	Hypoxia-responsive family protein
AT2G46430	3.9088	9.26718e-126	up	cyclic nucleotide gated channel 3
AT4G33040	3.90699	1.44656e-70	up	Thioredoxin superfamily protein
AT3G01311	3.89878	1.95791e-05	up	Protein of unknown function (DUF569)
AT4G00140	3.89721	7.24639e-40	up	Calcium-binding EF-hand family protein
AT1G24130	3.89701	2.8513e-39	up	Transducin/WD40 repeat-like superfamily protein
AT3G09220	3.89308	0.000208025	up	laccase 7
AT5G43770	3.88976	0.0156419	up	proline-rich family protein
AT2G07830	3.88976	0.0156419	up
AT5G07620	3.88882	2.87655e-90	up	Protein kinase superfamily protein
AT5G46330	3.88845	3.95162e-56	up	Leucine-rich receptor-like protein kinase family protein
AT4G36770	3.88681	3.06394e-05	up	UDP-Glycosyltransferase superfamily protein
AT2G20320	3.88478	7.71239e-91	up	DENN (AEX-3) domain-containing protein
AT2G19130	3.88231	5.49172e-113	up	S-locus lectin protein kinase family protein
AT3G25610	3.87847	5.81013e-108	up	ATPase E1-E2 type family protein / haloacid dehalogenase-like hydrolase family protein
AT5G35550	3.87477	5.92469e-06	up	Duplicated homeodomain-like superfamily protein
AT1G49000	3.8744	3.22584e-54	up
AT3G25597	3.87242	7.39088e-27	up
AT4G16600	3.86854	6.02771e-08	up	Nucleotide-diphospho-sugar transferases superfamily protein
AT1G73020	3.8667	2.40887e-105	up
AT5G12340	3.8656	1.75737e-16	up
AT3G56400	3.86072	8.4803e-46	up	WRKY DNA-binding protein 70
AT5G65300	3.85902	9.81903e-70	up
AT2G28890	3.85794	3.14139e-92	up	poltergeist like 4
AT2G22500	3.85672	2.28928e-43	up	uncoupling protein 5
AT5G46500	3.85664	2.32717e-108	up
AT1G20720	3.85654	3.43898e-13	up	RAD3-like DNA-binding helicase protein
AT1G36180	3.85555	9.71218e-113	up	acetyl-CoA carboxylase 2
AT1G04880	3.85493	1.77133e-07	up	HMG (high mobility group) box protein with ARID/BRIGHT DNA-binding domain
AT3G17611	3.85456	2.21492e-78	up	RHOMBOID-like protein 14
AT5G46780	3.85391	5.45966e-113	up	VQ motif-containing protein
AT1G21250	3.8537	1.24975e-56	up	cell wall-associated kinase
AT1G75170	3.85339	1.11456e-104	up	Sec14p-like phosphatidylinositol transfer family protein
AT3G26220	3.85325	7.48792e-96	up	cytochrome P450, family 71, subfamily B, polypeptide 3
AT3G24230	3.85317	0.0190668	up	Pectate lyase family protein
AT5G56110	3.85317	0.0190675	up	myb domain protein 103
AT2G42060	3.85316	0.0190711	up	Cysteine/Histidine-rich C1 domain family protein
AT4G18422	3.85316	0.0190711	up
AT1G13635	3.85316	0.0190721	up	DNA glycosylase superfamily protein
AT2G25540	3.85316	0.0190721	up	cellulose synthase 10
AT3G03847	3.85316	0.0190721	up	SAUR-like auxin-responsive protein family
AT1G17810	3.85316	0.0190721	up	beta-tonoplast intrinsic protein
AT5G54820	3.85316	0.0190721	up	F-box/RNI-like superfamily protein
AT3G62760	3.85316	0.0190721	up	Glutathione S-transferase family protein
AT1G29100	3.85316	0.0190721	up	Heavy metal transport/detoxification superfamily protein
AT3G53080	3.85316	0.0190754	up	D-galactoside/L-rhamnose binding SUEL lectin protein
AT5G38130	3.85316	0.0190844	up	HXXXD-type acyl-transferase family protein
AT4G10560	3.85316	0.0190911	up	Cysteine/Histidine-rich C1 domain family protein
AT1G13230	3.85316	0.0190967	up	Leucine-rich repeat (LRR) family protein
AT3G12410	3.85316	0.0191055	up	Polynucleotidyl transferase, ribonuclease H-like superfamily protein
AT4G25310	3.85316	0.0191073	up	2-oxoglutarate (2OG) and Fe(II)-dependent oxygenase superfamily protein
AT1G55220	3.85316	0.0191108	up
AT1G09550	3.85316	0.0191108	up	Pectinacetylesterase family protein
AT5G47670	3.85316	0.0191111	up	nuclear factor Y, subunit B6
AT5G57720	3.85316	0.0191138	up	AP2/B3-like transcriptional factor family protein
AT3G17700	3.85249	5.29471e-108	up	cyclic nucleotide-binding transporter 1
AT4G24190	3.85195	1.86203e-110	up	Chaperone protein htpG family protein
AT1G72540	3.85048	3.14115e-24	up	Protein kinase superfamily protein
AT3G57700	3.84977	1.72568e-68	up	Protein kinase superfamily protein
AT2G03740	3.84943	1.44837e-07	up	late embryogenesis abundant domain-containing protein / LEA domain-containing protein
AT5G08480	3.84805	8.27341e-09	up	VQ motif-containing protein
AT1G13500	3.84775	0.0156412	up	Protein of unknown function (DUF1262)
AT1G17750	3.84442	1.33616e-37	up	PEP1 receptor 2
AT4G16260	3.84317	1.22707e-07	up	Glycosyl hydrolase superfamily protein
AT4G14700	3.83987	3.59737e-08	up	origin recognition complex 1
AT3G49370	3.83779	4.92096e-35	up	Calcium-dependent protein kinase (CDPK) family protein
AT2G03110	3.83721	0.000948465	up	RNA binding;nucleic acid binding
AT2G39710	3.83658	3.72412e-87	up	Eukaryotic aspartyl protease family protein
AT1G19790	3.83595	0.0191387	up	SHI-related sequence 7
AT1G55600	3.83593	0.0191442	up	WRKY DNA-binding protein 10
AT3G51570	3.83592	0.0191442	up	Disease resistance protein (TIR-NBS-LRR class) family
AT1G53990	3.83592	0.0191442	up	GDSL-motif lipase 3
AT4G22600	3.83592	0.0191442	up
AT1G12950	3.83592	0.0191442	up	root hair specific 2
AT1G07690	3.83592	0.0191442	up
AT5G38910	3.83592	0.0191442	up	RmlC-like cupins superfamily protein
AT4G14805	3.83591	0.0191442	up	Bifunctional inhibitor/lipid-transfer protein/seed storage 2S albumin superfamily protein
AT2G42090	3.83591	0.0191442	up	actin 9
AT1G21860	3.83591	0.0191442	up	SKU5 similar 7
AT3G17720	3.83591	0.0191442	up	Pyridoxal phosphate (PLP)-dependent transferases superfamily protein
AT1G54070	3.8359	0.0191477	up	Dormancy/auxin associated family protein
AT1G77880	3.8359	0.0191477	up	Galactose oxidase/kelch repeat superfamily protein
AT3G49830	3.83589	0.0191505	up	P-loop containing nucleoside triphosphate hydrolases superfamily protein
AT2G43470	3.83589	0.0191542	up	Protein of unknown function (DUF3755)
AT1G04380	3.83587	0.0191654	up	2-oxoglutarate (2OG) and Fe(II)-dependent oxygenase superfamily protein
AT1G15610	3.83586	0.0191721	up
AT5G05640	3.83586	0.0191732	up	nucleoprotein-related
AT1G67850	3.83106	1.00352e-71	up	Protein of unknown function (DUF707)
AT5G56580	3.82995	1.19431e-05	up	MAP kinase kinase 6
AT3G48080	3.82953	2.14759e-61	up	alpha/beta-Hydrolases superfamily protein
AT5G13200	3.82857	2.80502e-111	up	GRAM domain family protein
AT1G20060	3.82831	4.92212e-08	up	ATP binding microtubule motor family protein
AT2G19700	3.82583	0.000590187	up
AT3G01840	3.82408	1.22965e-32	up	Protein kinase superfamily protein
AT5G51630	3.8239	4.08177e-112	up	Disease resistance protein (TIR-NBS-LRR class) family
AT5G27030	3.82273	7.39839e-88	up	TOPLESS-related 3
AT1G66250	3.82213	3.22196e-74	up	O-Glycosyl hydrolases family 17 protein
AT3G26690	3.82199	2.14085e-52	up	nudix hydrolase homolog 13
AT1G80470	3.81957	9.69506e-05	up	F-box/RNI-like/FBD-like domains-containing protein
AT5G23420	3.81944	9.49567e-36	up	high-mobility group box 6
AT5G46280	3.81939	4.89213e-59	up	Minichromosome maintenance (MCM2/3/5) family protein
AT5G15265	3.81868	0.000334643	up
AT2G22560	3.81817	8.30904e-107	up	Kinase interacting (KIP1-like) family protein
AT5G55490	3.8145	8.29437e-32	up	gamete expressed protein 1
ATMG00400	3.81449	4.53149e-12	up
AT3G49540	3.81369	5.17765e-06	up
AT4G00850	3.8136	3.87688e-64	up	GRF1-interacting factor 3
AT3G60920	3.81323	7.17961e-13	up
AT1G48060	3.81168	0.000228554	up	F-box and associated interaction domains-containing protein
AT3G26230	3.81116	6.88561e-116	up	cytochrome P450, family 71, subfamily B, polypeptide 24
[truncated: 9,723 more rows]
