# Supplementary material for: Arabidopsis ETHYLENE RESPONSE FACTOR 8 (ERF8) has dual functions in ABA signaling and immunity
Source: BMC Plant Biol. 2018 Sep 27;18:211. doi: 10.1186/s12870-018-1402-6 (PMC6161326; doi:10.1186/s12870-018-1402-6)
Supplement: Supplementary file 9 — Table S9. Genes up-regulated by ABA and down-regulated in ERF8-OX plants. (XLSX 11 kb) [file 12870_2018_1402_MOESM9_ESM.xlsx]

## Sheet: SI Table 2
Supplemental Table 2: Genes up-regulated by ABA and down-regulated in ERF8-OX plants
AGI	Annotation	promoter element
At1g06570	HPD_HPPD_PDS1__phytoene desaturation 1	-
At4g34230	ATCAD5_CAD-5_CAD5__cinnamyl alcohol dehydrogenase 5	DRE
At1g53560	Ribosomal protein L18ae family	-
At1g78070	Transducin/WD40 repeat-like superfamily protein	DRE
At4g24960	ATHVA22D_HVA22D__HVA22 homologue D	DRE
At4g29190	AtC3H49_AtOZF2_AtTZF3_OZF2_TZF3__Zinc finger C-x8-C-x5-C-x3-H type family protein	DRE
At4g27410	ANAC072_RD26__NAC (No Apical Meristem) domain transcriptional regulator superfamily protein	DRE
At1g78080	AtWIND1_RAP2.4_WIND1__related to AP2 4	-
At3g57020	Calcium-dependent phosphotriesterase superfamily protein	DRE
At2g33380	AtCLO3_CLO-3_CLO3_RD20__Caleosin-related family protein	DRE
At1g58270	ZW9__TRAF-like family protein	-
At3g14440	ATNCED3_NCED3_SIS7_STO1__nine-cis-epoxycarotenoid dioxygenase 3	GCC/DRE
At2g39030	NATA1__Acyl-CoA N-acyltransferases (NAT) superfamily protein	DRE
At2g15970	ATCOR413-PM1_ATCYP19_COR413-PM1_FL3-5A3_WCOR413_WCOR413-LIKE__cold regulated 413 plasma membrane 1	DRE
At5g20700	senescence-associated protein-related, similar to senescence-associated protein SAG102 (GI:22331931) (Arabidopsis thaliana);	GCC
At2g42530	COR15B__cold regulated 15b	DRE
At5g44670	GALS2__Domain of unknown function (DUF23)	DRE
At1g74930	ORA47__Integrase-type DNA-binding superfamily protein	-
At4g34000	ABF3_AtABF3_DPBF5__abscisic acid responsive elements-binding factor 3	-
At3g15790	ATMBD11_MBD11__methyl-CPG-binding domain 11	-
At5g06870	ATPGIP2_PGIP2__polygalacturonase inhibiting protein 2	DRE
At5g37260	CIR1_RVE2__Homeodomain-like superfamily protein	-
At3g56090	ATFER3_FER3__ferritin 3	-
At5g63450	CYP94B1__cytochrome P450, family 94, subfamily B, polypeptide 1	-
At1g62570	FMO GS-OX4__flavin-monooxygenase glucosinolate S-oxygenase 4	DRE
At1g62710	BETA-VPE_BETAVPE__beta vacuolar processing enzyme	-
At5g67030	ABA1_ATABA1_ATZEP_IBS3_LOS6_NPQ2_ZEP__zeaxanthin epoxidase (ZEP) (ABA1)	-
At4g33905	Peroxisomal membrane 22 kDa (Mpv17/PMP22) family protein	DRE
At2g42540	COR15_COR15A__cold-regulated 15a	DRE
At3g27960	KLCR2__Tetratricopeptide repeat (TPR)-like superfamily protein	DRE
At5g54300	Protein of unknown function (DUF761)	GCC/DRE
At1g73920	alpha/beta-Hydrolases superfamily protein	DRE
At4g28140	encodes a member of the DREB subfamily A-6 of ERF/AP2 transcription factor family. The protein contains one AP2 domain.	DRE
At5g17490	AtRGL3_RGL3__RGA-like protein 3	-
At3g50060	MYB77__myb domain protein 77	-
At3g19030	hypothetical protein contains similarity to phosphoserine aminotransferase GB:P19689 from [Yersinia enterocolitica];supported by full-length cDNA: Ceres:30768.	-
At1g42550	PMI1__plastid movement impaired1	-
At3g61890	ATHB-12_ATHB12_HB-12__homeobox 12	GCC/DRE
At5g49280	hydroxyproline-rich glycoprotein family protein	GCC
At5g47650	ATNUDT2_ATNUDX2_NUDT2__nudix hydrolase homolog 2	DRE
At5g15960	KIN1__stress-responsive protein (KIN1) / stress-induced protein (KIN1)	DRE
At3g28220	TRAF-like family protein	DRE
At3g48520	CYP94B3__cytochrome P450, family 94, subfamily B, polypeptide 3	DRE
At5g52310	COR78_LTI140_LTI78_RD29A__low-temperature-responsive protein 78 (LTI78) / desiccation-responsive protein 29A (RD29A)	DRE
At1g21790	TRAM, LAG1 and CLN8 (TLC) lipid-sensing domain containing protein	DRE
At4g28290	putative protein ;supported by full-length cDNA: Ceres:10077.	-
At3g51895	AST12_SULTR3;1__sulfate transporter 3;1	DRE
At1g66760	MATE efflux family protein	DRE
At5g61820	putative protein MtN19, Medicago truncatula, EMBL:MTY15367	DRE
At1g52880	ANAC018_ATNAM_NAM_NARS2__NAC (No Apical Meristem) domain transcriptional regulator superfamily protein	-
At4g23050	PAS domain-containing protein tyrosine kinase family protein	-
At4g34240	ALDH3_ALDH3I1__aldehyde dehydrogenase 3I1	GCC/DRE
At3g11410	AHG3_ATPP2CA_PP2CA__protein phosphatase 2CA	-
At3g48510	hypothetical protein ;supported by full-length cDNA: Ceres:124275.	DRE
At1g27600	I9H_IRX9-L__Nucleotide-diphospho-sugar transferases superfamily protein	DRE
At5g43150	unknown protein	DRE
At3g59050	ATPAO3_PAO3__polyamine oxidase 3	DRE
At4g30960	ATCIPK6_CIPK6_SIP3_SNRK3.14__SOS3-interacting protein 3	GCC
At2g46640	TAC1__	-
At5g59480	Haloacid dehalogenase-like hydrolase (HAD) superfamily protein	DRE
At1g13740	AFP2__ABI five binding protein 2	DRE
